# Supplementary material for: Two new species of Hymenaphorura Bagnall, 1948 (Collembola, Onychiuridae) from Romania and an updated key to the genus
Source: Zookeys. 2020 Aug 17;960:17–38. doi: 10.3897/zookeys.960.50880 (PMC7445189; doi:10.3897/zookeys.960.50880)
Supplement: XML Treatment for Hymenaphorura kalindera [file zookeys.960.50880-treatment1.xml]

<!DOCTYPE tp:taxon-treatment
  PUBLIC "-//TaxonX//DTD Taxonomic Treatment Publishing DTD v0 20100105//EN" "tax-treatment-NSO.dtd">
<tp:taxon-treatment xmlns:tp="http://www.plazi.org/taxpub"><tp:treatment-meta><kwd-group><label>Taxon classification</label><kwd><named-content xmlns:xlink="http://www.w3.org/1999/xlink" content-type="kingdom">Animalia</named-content></kwd><kwd><named-content xmlns:xlink="http://www.w3.org/1999/xlink" content-type="order">Poduromorpha</named-content></kwd><kwd><named-content xmlns:xlink="http://www.w3.org/1999/xlink" content-type="family">Onychiuridae</named-content></kwd></kwd-group><mixed-citation publication-type="journal"><person-group><name><surname>Weiner</surname><given-names>Wanda Maria</given-names></name><name><surname>Fiera</surname><given-names>Cristina</given-names></name></person-group><article-title>Two new species of <italic><tp:taxon-name><tp:taxon-name-part taxon-name-part-type="genus" reg="Hymenaphorura">Hymenaphorura</tp:taxon-name-part></tp:taxon-name></italic> Bagnall, 1948 (<tp:taxon-name><tp:taxon-name-part taxon-name-part-type="order">Collembola</tp:taxon-name-part></tp:taxon-name>, <tp:taxon-name><tp:taxon-name-part taxon-name-part-type="family">Onychiuridae</tp:taxon-name-part></tp:taxon-name>) from Romania and an updated key to the genus</article-title><source>Zookeys</source><day>17</day><month>8</month><year>2020</year><volume>960</volume><fpage>17</fpage><lpage>38</lpage><pub-id pub-id-type="doi">10.3897/zookeys.960.50880</pub-id></mixed-citation></tp:treatment-meta><tp:nomenclature><tp:taxon-name><object-id xmlns:xlink="http://www.w3.org/1999/xlink" content-type="arpha" xlink:type="simple">BD177DBD-12F7-513B-B272-934FABF56792</object-id>
            <tp:taxon-name-part taxon-name-part-type="genus" reg="Hymenaphorura">Hymenaphorura</tp:taxon-name-part>
            <tp:taxon-name-part taxon-name-part-type="species" reg="kalindera">kalindera</tp:taxon-name-part>
            <object-id xmlns:xlink="http://www.w3.org/1999/xlink" content-type="zoobank" xlink:type="simple">http://zoobank.org/BBFE4452-F97D-4314-B851-79F1F4208F62</object-id>
          </tp:taxon-name><tp:taxon-status xmlns:xlink="http://www.w3.org/1999/xlink" xlink:type="simple">sp. nov.</tp:taxon-status><xref ref-type="fig" rid="F1">Figures 1A–H</xref><xref ref-type="fig" rid="F2">, 2A–H</xref><xref ref-type="table" rid="T1">, Table 1</xref></tp:nomenclature><tp:treatment-sec sec-type="material" id="SECID0EWKAC"><title>Material examined.</title><p><bold><italic>Holotype</italic></bold>: female (<abbrev xmlns:xlink="http://www.w3.org/1999/xlink" xlink:title="Institute of Biology Bucharest" id="ABBRID0EBLAC" xlink:type="simple">IBB</abbrev>: RO-Hym1-<abbrev xmlns:xlink="http://www.w3.org/1999/xlink" xlink:title="Institute of Biology Bucharest" id="ABBRID0EFLAC" xlink:type="simple">IBB</abbrev>): Romania, Prahova County, Bucegi Massif, Buşteni near Kalinderu ski slope, 45.4212N, 25.52458E, 1000 m a.s.l., fir and beech forest, litter sample, 14.XI.2017, coll. C. Fiera. <bold><italic>Paratypes</italic></bold>: female stored in Poland (<abbrev xmlns:xlink="http://www.w3.org/1999/xlink" xlink:title="Institute of Systematic and Evolution of Animals" id="ABBRID0EMLAC" xlink:type="simple">ISEA</abbrev>: RO-17-1) and juvenile in Romania (<abbrev xmlns:xlink="http://www.w3.org/1999/xlink" xlink:title="Institute of Biology Bucharest" id="ABBRID0EQLAC" xlink:type="simple">IBB</abbrev>: RO-Hym2-<abbrev xmlns:xlink="http://www.w3.org/1999/xlink" xlink:title="Institute of Biology Bucharest" id="ABBRID0EULAC" xlink:type="simple">IBB</abbrev>) same data as holotype.</p></tp:treatment-sec><tp:treatment-sec sec-type="diagnosis" id="SECID0EYLAC"><title>Diagnosis.</title><p>Body with distinct areas of coarser granules. Dorsal <abbrev xmlns:xlink="http://www.w3.org/1999/xlink" xlink:title="pseudocellus" id="ABBRID0E5LAC" xlink:type="simple">pso</abbrev> formula as 10/011/11112, ventral <abbrev xmlns:xlink="http://www.w3.org/1999/xlink" xlink:title="pseudocellus" id="ABBRID0ECMAC" xlink:type="simple">pso</abbrev> absent. <abbrev xmlns:xlink="http://www.w3.org/1999/xlink" xlink:title="postantennal organ" id="ABBRID0EGMAC" xlink:type="simple">PAO</abbrev> with 9–12 simple vesicles, parallel or oblique in relation to the long axis of this organ and one border seta. <abbrev xmlns:xlink="http://www.w3.org/1999/xlink" xlink:title="abdominal segments" id="ABBRID0EKMAC" xlink:type="simple">Abd</abbrev>. terga I–III with setae p<sub>2</sub> and p<sub>3</sub> subequal. <abbrev xmlns:xlink="http://www.w3.org/1999/xlink" xlink:title="abdominal segments" id="ABBRID0ESMAC" xlink:type="simple">Abd</abbrev>. tergum V granular area with 4+4 distinct macrosetae. Distal tibiotarsal whorl with 11 setae.</p></tp:treatment-sec><tp:treatment-sec sec-type="description" id="SECID0EWMAC"><title>Description.</title><p><bold><italic>Measurements</italic></bold> (in mm). Holotype female length 0.81, paratype female: 0.78, paratype juvenile 0.71.</p><p><bold><italic>Body</italic>.</bold> Body elongate, cylindrical (Fig. <xref ref-type="fig" rid="F1">1C</xref>). Colour in alcohol white. Distinctive areas of granulation on dorsal side of the body of <italic>c2</italic> type (sensu <xref ref-type="bibr" rid="B1">Arbea and Jordana 1994</xref>). Usually 12–13 grains around each pseudocellus (Fig. <xref ref-type="fig" rid="F1">1B</xref>).</p><fig id="F1" position="float" orientation="portrait"><object-id xmlns:xlink="http://www.w3.org/1999/xlink" content-type="doi" xlink:type="simple">10.3897/zookeys.960.50880.figure1</object-id><object-id xmlns:xlink="http://www.w3.org/1999/xlink" content-type="arpha" xlink:type="simple">2EB6A379-F4F0-53A6-81DA-629EF43F0C13</object-id><label>Figure 1.</label><caption><p><italic><tp:taxon-name><tp:taxon-name-part taxon-name-part-type="genus" reg="Hymenaphorura">Hymenaphorura</tp:taxon-name-part> <tp:taxon-name-part taxon-name-part-type="species" reg="kalindera">kalindera</tp:taxon-name-part></tp:taxon-name></italic> sp. nov. <bold>A</bold> antennal segment III and IV <bold>B</bold> postantennal sensory organ and anterior cephalic pseudocellus <bold>C</bold> habitus and dorsal chaetotaxy <bold>D</bold> leg III: tibiotarsal chaetotaxy and claw <bold>E</bold> labial palp <bold>F</bold> abdominal sternum IV with furcal rudiment <bold>G</bold> abdominal terga V and VI <bold>H</bold> abdominal sternum VI: anal valves. Scale bars: 0.05 mm (<bold>A, B, F–H</bold>); 0.01 mm (<bold>B, E</bold>); 0.1 mm (<bold>C</bold>).</p></caption><graphic xmlns:xlink="http://www.w3.org/1999/xlink" xlink:href="zookeys-960-017-g001.jpg" position="float" orientation="portrait" xlink:type="simple" id="oo_442516.jpg"><uri content-type="original_file" xlink:type="simple">https://binary.pensoft.net/fig/442516</uri></graphic></fig><p><bold><italic>Antennae and head.</italic></bold> Antennae almost as long as head. Antennal segment I with 8 setae, antennal segment II with 15 setae. <abbrev xmlns:xlink="http://www.w3.org/1999/xlink" xlink:title="Ant. III sensory organ" id="ABBRID0ELPAC" xlink:type="simple">AIIIO</abbrev> consisting of four guard setae, five papillae, two smooth sensory rods, two granulated sense clubs: granulated and bent (Fig. <xref ref-type="fig" rid="F1">1A</xref>), ventro-lateral microsensillum present. Second external papilla in <abbrev xmlns:xlink="http://www.w3.org/1999/xlink" xlink:title="Ant. III sensory organ" id="ABBRID0ETPAC" xlink:type="simple">AIIIO</abbrev> forked in holotype, simple in two other specimens. Antennal segment IV with one distinct sensillum, small subapical organite in deep, narrow pit and latero-external microsensillum in the last posterior row of setae (Fig. <xref ref-type="fig" rid="F1">1A</xref>).</p><p><abbrev xmlns:xlink="http://www.w3.org/1999/xlink" xlink:title="postantennal organ" id="ABBRID0E4PAC" xlink:type="simple">PAO</abbrev> with 8–12 beanlike vesicles, parallel or oblique in relation to the long axis of this organ in: holotype 10/12, paratypes 8/11 and 10/10 simple; <abbrev xmlns:xlink="http://www.w3.org/1999/xlink" xlink:title="postantennal organ" id="ABBRID0ECAAE" xlink:type="simple">PAO</abbrev> groove border with 1 seta (Fig. <xref ref-type="fig" rid="F1">1B</xref>). Labral formula of setae: 4/3,2,2. Maxillary palp simple with two sublobal sensory hairs. Labial type A (sensu <xref ref-type="bibr" rid="B16">Fjellberg 1999</xref>) with four papillae, papilla E absent (Fig. <xref ref-type="fig" rid="F1">1E</xref>). Guards a<sub>1</sub>, b<sub>1–2</sub> and d<sub>2</sub> (not well visible) as long as half of terminal sensilla of papillae. Five other guards as long as terminal sensilla.</p><p><bold><italic>Pseudocellar formula.</italic></bold> Pseudocellar formula per half tergum dorsally: 10/011/11112 (Fig. <xref ref-type="fig" rid="F1">1C</xref>), ventrally and on subcoxae 1 absent. Parapseudocelli and pseudopores not visible.</p><p><bold><italic>Dorsal chaetotaxy.</italic></bold> Dorsal chaetotaxy as in Figs <xref ref-type="fig" rid="F1">1C</xref>, <xref ref-type="fig" rid="F2">2A–H</xref> always with some asymmetry. Seta <abbrev xmlns:xlink="http://www.w3.org/1999/xlink" xlink:title="unpaired seta on head" id="ABBRID0EBCAE" xlink:type="simple">d0</abbrev> on the head absent. Body with macro-and meso/microsetae, sensory setae s well distinguished on head, abdominal terga I, IV and V, their formula per half tergum: 2/000/10012.</p><fig id="F2" position="float" orientation="portrait"><object-id xmlns:xlink="http://www.w3.org/1999/xlink" content-type="doi" xlink:type="simple">10.3897/zookeys.960.50880.figure2</object-id><object-id xmlns:xlink="http://www.w3.org/1999/xlink" content-type="arpha" xlink:type="simple">9FB0CF1D-3B32-51A1-BF9F-808B7DEA0470</object-id><label>Figure 2.</label><caption><p><italic><tp:taxon-name><tp:taxon-name-part taxon-name-part-type="genus" reg="Hymenaphorura">Hymenaphorura</tp:taxon-name-part> <tp:taxon-name-part taxon-name-part-type="species" reg="kalindera">kalindera</tp:taxon-name-part></tp:taxon-name></italic> sp. nov.: dorsal chaetotaxy. <bold>A</bold> head <bold>B</bold> thoracic tergum I <bold>C</bold> thoracic tergum II <bold>D</bold> abdominal tergum II <bold>E</bold> abdominal tergum III <bold>F</bold> abdominal tergum IV <bold>G</bold> abdominal tergum V <bold>H</bold> abdominal tergum VI.</p></caption><graphic xmlns:xlink="http://www.w3.org/1999/xlink" xlink:href="zookeys-960-017-g002.jpg" position="float" orientation="portrait" xlink:type="simple" id="oo_442517.jpg"><uri content-type="original_file" xlink:type="simple">https://binary.pensoft.net/fig/442517</uri></graphic></fig><p>Thoracic terga II and III with strong lateral microsensilla (<abbrev xmlns:xlink="http://www.w3.org/1999/xlink" xlink:title="microsensillum" id="ABBRID0EPDAE" xlink:type="simple">ms</abbrev>). Thoracic tergum I with 7(6)+7(6) setae. Thoracic terga II and III with 5+5 macrosetae and 4+4 microsetae along midline. Abdominal terga I–III with 5+5 macrosetae and 3+3 microsetae along midline. Setae p<sub>2</sub> and p<sub>3</sub> on abdominal terga I‒III subequal. Granulated area of abdominal terga I–III with 4+4 setae, in row p of abdominal tergum V with 4+4 macrosetae as p<sub>2</sub>, p<sub>5</sub>, m<sub>4</sub>, a<sub>4</sub>. One macroseta in the set of setae on subcoxae 1 and abdominal pleura I–IV and 2 macrosetae on abdominal pleurum V. Abdominal tergum V with medial seta p<sub>0</sub> (absent in juvenile), VI with medial setae a<sub>0</sub> and p<sub>0</sub>. Anal spines as long as inner edge of claw III and 2.5 times as long as their basal diameter. Basal papillae low.</p><p><bold><italic>Ventral chaetotaxy, furcal rudiment.</italic></bold> Thoracic sterna II and III with 1 + 1 setae. Ventral tube with 7–9+7–9 setae. Male unknown. Abdominal pleurae II–V with 1, 2, 2, 2 macrosetae respectively. Abdominal sternum IV (Fig. <xref ref-type="fig" rid="F1">1F</xref>) with furcal rudiment as small finely granulated area and with two manubrial rows of setae: row ma with two setulae and row mp (irregular) with two macrosetae and 3–4 microsetae between them. Anal valves with numerous acuminate setae; each of lateral valves with three setae in a-row (a1-a0-a1) and five setae in b-row (b2-b1-b0-b1-b2), upper valve with one seta in a-row (a0), with four setae in b-row (b2-b1-b1-b2) and with three subequal setae in row c (c2-c0-c2) (Fig. <xref ref-type="fig" rid="F1">1H</xref>).</p><p><bold><italic>Legs.</italic></bold> Chaetotaxy of legs I, II and III as follows: subcoxae 1 with 4, 4, 4 setae, subcoxae 2 with 1, 4, 4 setae, coxae with 3, 9–10, 12 setae, trochanters with 8, 8, 9 setae, femora with 16, 14, and 14 setae, tibiotarsi with 3 whorls of setae: 20 (1,8,11), 20 (1,8,11), 19 (1,7,11) setae respectively (Fig. <xref ref-type="fig" rid="F1">1D</xref>). Seta M present. Claw without internal denticle. Empodial appendage with short basal lamella, length of empodium is about 2/3 of inner edge of claw III (Fig. <xref ref-type="fig" rid="F1">1D</xref>).</p></tp:treatment-sec><tp:treatment-sec sec-type="ecology" id="SECID0EDFAE"><title>Ecology.</title><p>This species is found in litter samples in mixed fir and beech forest.</p></tp:treatment-sec><tp:treatment-sec sec-type="etymology" id="SECID0EIFAE"><title>Etymology.</title><p>The name of the new species is inspired by the name of the ski slope: Kalinderu, Bușteni town, Prahova county, Romania.</p></tp:treatment-sec><tp:treatment-sec sec-type="remarks" id="SECID0ENFAE"><title>Remarks.</title><p><italic><tp:taxon-name><tp:taxon-name-part taxon-name-part-type="genus" reg="Hymenaphorura">Hymenaphorura</tp:taxon-name-part> <tp:taxon-name-part taxon-name-part-type="species" reg="kalindera">kalindera</tp:taxon-name-part></tp:taxon-name></italic><bold>sp. nov.</bold> belongs to the group of species with 4+4 macrosetae on the granulated area of the abdominal tergum V (Table <xref ref-type="table" rid="T1">1</xref>). <italic><tp:taxon-name><tp:taxon-name-part taxon-name-part-type="genus" reg="Hymenaphorura">Hymenaphorura</tp:taxon-name-part> <tp:taxon-name-part taxon-name-part-type="species" reg="maoerensis">maoerensis</tp:taxon-name-part></tp:taxon-name></italic> Sun, 2014, <italic><tp:taxon-name><tp:taxon-name-part taxon-name-part-type="genus" reg="Hymenaphorura">H.</tp:taxon-name-part> <tp:taxon-name-part taxon-name-part-type="species" reg="rafalskii">rafalskii</tp:taxon-name-part></tp:taxon-name></italic> Weiner &amp; Szeptycki, 1997, and <italic><tp:taxon-name><tp:taxon-name-part taxon-name-part-type="genus" reg="Hymenaphorura">H.</tp:taxon-name-part> <tp:taxon-name-part taxon-name-part-type="species" reg="wusuliensis">wusuliensis</tp:taxon-name-part></tp:taxon-name></italic> Sun &amp; Wu, 2011 are different from this and other species by two border setae on the <abbrev xmlns:xlink="http://www.w3.org/1999/xlink" xlink:title="postantennal organ" id="ABBRID0EFHAE" xlink:type="simple">PAO</abbrev>. <italic><tp:taxon-name><tp:taxon-name-part taxon-name-part-type="genus" reg="Hymenaphorura">Hymenaphorura</tp:taxon-name-part> <tp:taxon-name-part taxon-name-part-type="species" reg="rafalskii">rafalskii</tp:taxon-name-part></tp:taxon-name></italic> and <italic><tp:taxon-name><tp:taxon-name-part taxon-name-part-type="genus" reg="Hymenaphorura"/><tp:taxon-name-part taxon-name-part-type="species" reg="wusuliensis">wusuliensis</tp:taxon-name-part></tp:taxon-name></italic> have 2+2 anterior <abbrev xmlns:xlink="http://www.w3.org/1999/xlink" xlink:title="pseudocellus" id="ABBRID0E5HAE" xlink:type="simple">pso</abbrev> on the head and 3+3 <abbrev xmlns:xlink="http://www.w3.org/1999/xlink" xlink:title="pseudocellus" id="ABBRID0ECIAE" xlink:type="simple">pso</abbrev> on the <abbrev xmlns:xlink="http://www.w3.org/1999/xlink" xlink:title="abdominal segments" id="ABBRID0EGIAE" xlink:type="simple">Abd</abbrev>. tergum V.</p><table-wrap id="T1" position="float" orientation="portrait"><label>Table 1.</label><caption><p>Comparison of <italic><tp:taxon-name><tp:taxon-name-part taxon-name-part-type="genus" reg="Hymenaphorura">Hymenaphorura</tp:taxon-name-part></tp:taxon-name></italic> species with 4 macrochaetae on abdominal segment V.</p></caption><table id="TID0EWHAI" rules="all"><tbody><tr><td rowspan="1" colspan="1">
                    <bold>Species</bold>
                  </td><td rowspan="1" colspan="1">
                    <bold><abbrev xmlns:xlink="http://www.w3.org/1999/xlink" xlink:title="postantennal organ" id="ABBRID0EKJAE" xlink:type="simple">PAO</abbrev> vesicles</bold>
                  </td><td rowspan="1" colspan="1">
                    <bold>Setae in tibiotarsal distal whorl</bold>
                  </td><td rowspan="1" colspan="1">
                    <bold>Setae on border of <abbrev xmlns:xlink="http://www.w3.org/1999/xlink" xlink:title="postantennal organ" id="ABBRID0E2JAE" xlink:type="simple">PAO</abbrev> groove</bold>
                  </td><td rowspan="1" colspan="1">
                    <bold>Labial type</bold>
                  </td><td rowspan="1" colspan="1">
                    <bold>Dorsal <abbrev xmlns:xlink="http://www.w3.org/1999/xlink" xlink:title="pseudocellus" id="ABBRID0EMKAE" xlink:type="simple">pso</abbrev> formula</bold>
                  </td><td rowspan="1" colspan="1">
                    <bold>Claw: inner denticle and lateral teeth</bold>
                  </td><td rowspan="1" colspan="1">
                    <bold><abbrev xmlns:xlink="http://www.w3.org/1999/xlink" xlink:title="abdominal segments" id="ABBRID0E3KAE" xlink:type="simple">Abd</abbrev>. I‒III: p2/p3</bold>
                  </td><td rowspan="1" colspan="1">
                    <bold>Number of setae p in granulated area of <abbrev xmlns:xlink="http://www.w3.org/1999/xlink" xlink:title="abdominal segments" id="ABBRID0EHLAE" xlink:type="simple">Abd</abbrev>. I–III</bold>
                  </td><td rowspan="1" colspan="1">
                    <bold>Body size (mm)</bold>
                  </td><td rowspan="1" colspan="1">
                    <bold>Number of s-setae on abd. tergum V</bold>
                  </td></tr><tr><td rowspan="1" colspan="1">
                    <bold><italic><tp:taxon-name><tp:taxon-name-part taxon-name-part-type="genus" reg="Hymenaphorura">H.</tp:taxon-name-part> <tp:taxon-name-part taxon-name-part-type="species" reg="kalindera">kalindera</tp:taxon-name-part></tp:taxon-name></italic> sp. nov.</bold>
                  </td><td rowspan="1" colspan="1">10‒12</td><td rowspan="1" colspan="1">11</td><td rowspan="1" colspan="1">1</td><td rowspan="1" colspan="1">A</td><td rowspan="1" colspan="1">10/011/11112</td><td rowspan="1" colspan="1">absent</td><td rowspan="1" colspan="1">p2 and p3 subequal</td><td rowspan="1" colspan="1">4</td><td rowspan="1" colspan="1">0.81‒0.87</td><td rowspan="1" colspan="1">2+2</td></tr><tr><td rowspan="1" colspan="1">
                    <bold><italic><tp:taxon-name><tp:taxon-name-part taxon-name-part-type="genus" reg="Hymenaphorura">H.</tp:taxon-name-part> <tp:taxon-name-part taxon-name-part-type="species" reg="anatolii">anatolii</tp:taxon-name-part></tp:taxon-name></italic> Pomorski, 2001</bold>
                  </td><td rowspan="1" colspan="1">14–16</td><td rowspan="1" colspan="1">11</td><td rowspan="1" colspan="1">1</td><td rowspan="1" colspan="1">A**</td><td rowspan="1" colspan="1">10/011/11112</td><td rowspan="1" colspan="1">absent</td><td rowspan="1" colspan="1">subequal or p2 sometimes longer than p3</td><td rowspan="1" colspan="1">2</td><td rowspan="1" colspan="1">females 1.65–1.8 males 1.2–1.55</td><td rowspan="1" colspan="1">1+1</td></tr><tr><td rowspan="1" colspan="1">
                    <bold><italic><tp:taxon-name><tp:taxon-name-part taxon-name-part-type="genus" reg="Hymenaphorura">H.</tp:taxon-name-part> <tp:taxon-name-part taxon-name-part-type="species" reg="gamae">gamae</tp:taxon-name-part></tp:taxon-name></italic> Arbea &amp; Jordana, 1994</bold>
                  </td><td rowspan="1" colspan="1">11‒12</td><td rowspan="1" colspan="1">11</td><td rowspan="1" colspan="1">1</td><td rowspan="1" colspan="1">?</td><td rowspan="1" colspan="1">10/011/11112</td><td rowspan="1" colspan="1">lateral teeth present</td><td rowspan="1" colspan="1">p2 shorter than p3</td><td rowspan="1" colspan="1">0</td><td rowspan="1" colspan="1">1.6–11.9</td><td rowspan="1" colspan="1">?</td></tr><tr><td rowspan="1" colspan="1">
                    <bold><italic><tp:taxon-name><tp:taxon-name-part taxon-name-part-type="genus" reg="Hymenaphorura">H.</tp:taxon-name-part> <tp:taxon-name-part taxon-name-part-type="species" reg="ioni">ioni</tp:taxon-name-part></tp:taxon-name></italic> Buşmachiu, Popa, Weiner, 2014</bold>
                  </td><td rowspan="1" colspan="1">15 (13‒14)</td><td rowspan="1" colspan="1">11</td><td rowspan="1" colspan="1">1</td><td rowspan="1" colspan="1">0</td><td rowspan="1" colspan="1">10/011/11112</td><td rowspan="1" colspan="1">lateral teeth present</td><td rowspan="1" colspan="1">subequal</td><td rowspan="1" colspan="1">2</td><td rowspan="1" colspan="1">1.51–1.65</td><td rowspan="1" colspan="1">1+1</td></tr><tr><td rowspan="1" colspan="1">
                    <bold><italic><tp:taxon-name><tp:taxon-name-part taxon-name-part-type="genus" reg="Hymenaphorura">H.</tp:taxon-name-part> <tp:taxon-name-part taxon-name-part-type="species" reg="maoerensis">maoerensis</tp:taxon-name-part></tp:taxon-name></italic> Sun, 2014</bold>
                  </td><td rowspan="1" colspan="1">8‒11</td><td rowspan="1" colspan="1">11</td><td rowspan="1" colspan="1">2</td><td rowspan="1" colspan="1">A</td><td rowspan="1" colspan="1">10/011/11112</td><td rowspan="1" colspan="1">absent</td><td rowspan="1" colspan="1">subequal</td><td rowspan="1" colspan="1">2</td><td rowspan="1" colspan="1">females 1.50‒1.75 males 1.40‒1.65</td><td rowspan="1" colspan="1">?</td></tr><tr><td rowspan="1" colspan="1">
                    <bold><italic><tp:taxon-name><tp:taxon-name-part taxon-name-part-type="genus" reg="Hymenaphorura">H.</tp:taxon-name-part> <tp:taxon-name-part taxon-name-part-type="species" reg="palaearctica">palaearctica</tp:taxon-name-part></tp:taxon-name></italic> Pomorski, 2001</bold>
                  </td><td rowspan="1" colspan="1">11‒14</td><td rowspan="1" colspan="1">11</td><td rowspan="1" colspan="1">1</td><td rowspan="1" colspan="1">A**</td><td rowspan="1" colspan="1">10/011/11112</td><td rowspan="1" colspan="1">lateral teeth present</td><td rowspan="1" colspan="1">subequal or p2 slightly longer</td><td rowspan="1" colspan="1">2</td><td rowspan="1" colspan="1">females 1.65‒2 males 1.5‒1.7</td><td rowspan="1" colspan="1">1+1?</td></tr><tr><td rowspan="1" colspan="1">
                    <bold><italic><tp:taxon-name><tp:taxon-name-part taxon-name-part-type="genus" reg="Hymenaphorura">H.</tp:taxon-name-part> <tp:taxon-name-part taxon-name-part-type="species" reg="rafalskii">rafalskii</tp:taxon-name-part></tp:taxon-name></italic> Weiner &amp; Szeptycki, 1997</bold>
                  </td><td rowspan="1" colspan="1">9‒12</td><td rowspan="1" colspan="1">11</td><td rowspan="1" colspan="1">2</td><td rowspan="1" colspan="1">?</td><td rowspan="1" colspan="1">20/011/11113</td><td rowspan="1" colspan="1">denticle present, lateral teeth absent</td><td rowspan="1" colspan="1">subequal</td><td rowspan="1" colspan="1">2</td><td rowspan="1" colspan="1">1.08‒1.31</td><td rowspan="1" colspan="1">2+2</td></tr><tr><td rowspan="1" colspan="1">
                    <bold><italic><tp:taxon-name><tp:taxon-name-part taxon-name-part-type="genus" reg="Hymenaphorura">H.</tp:taxon-name-part> <tp:taxon-name-part taxon-name-part-type="species" reg="subsimilis">subsimilis</tp:taxon-name-part></tp:taxon-name></italic> (Bagnall, 1948)</bold>
                  </td><td rowspan="1" colspan="1">12‒13</td><td rowspan="1" colspan="1">11</td><td rowspan="1" colspan="1">1</td><td rowspan="1" colspan="1">A</td><td rowspan="1" colspan="1">10/011/11112</td><td rowspan="1" colspan="1">absent</td><td rowspan="1" colspan="1">subequal</td><td rowspan="1" colspan="1">3–4, 2, 2</td><td rowspan="1" colspan="1">1.25</td><td rowspan="1" colspan="1">1+1</td></tr><tr><td rowspan="1" colspan="1"><bold><italic><tp:taxon-name><tp:taxon-name-part taxon-name-part-type="genus" reg="Hymenaphorura">H.</tp:taxon-name-part> <tp:taxon-name-part taxon-name-part-type="species" reg="wusuliensis">wusuliensis</tp:taxon-name-part></tp:taxon-name></italic> Sun &amp; Wu, 2011</bold>*</td><td rowspan="1" colspan="1">11‒13</td><td rowspan="1" colspan="1">9</td><td rowspan="1" colspan="1">2</td><td rowspan="1" colspan="1">A</td><td rowspan="1" colspan="1">20/111/11113</td><td rowspan="1" colspan="1">absent</td><td rowspan="1" colspan="1">subequal</td><td rowspan="1" colspan="1">?</td><td rowspan="1" colspan="1">females 0.87–1.05 male 0.78</td><td rowspan="1" colspan="1">2+2</td></tr></tbody></table><table-wrap-foot><fn><p>*<xref ref-type="bibr" rid="B37">Sun and Wu 2011</xref>: figs 1, 7; Sun pers. comm. **Babenko pers. comm.</p></fn></table-wrap-foot></table-wrap><p>The other species: <italic><tp:taxon-name><tp:taxon-name-part taxon-name-part-type="genus" reg="Hymenaphorura">H.</tp:taxon-name-part> <tp:taxon-name-part taxon-name-part-type="species" reg="anatolii">anatolii</tp:taxon-name-part></tp:taxon-name></italic><xref ref-type="bibr" rid="B28">Pomorski 2001</xref> (Russia, northern Palearctic), <italic><tp:taxon-name><tp:taxon-name-part taxon-name-part-type="genus" reg="Hymenaphorura">H.</tp:taxon-name-part> <tp:taxon-name-part taxon-name-part-type="species" reg="gamae">gamae</tp:taxon-name-part></tp:taxon-name></italic> Arbea &amp; Jordana, 1994 (Spain), <italic><tp:taxon-name><tp:taxon-name-part taxon-name-part-type="genus" reg="Hymenaphorura">H.</tp:taxon-name-part> <tp:taxon-name-part taxon-name-part-type="species" reg="ioni">ioni</tp:taxon-name-part></tp:taxon-name></italic> Busmachiu, Popa &amp; Weiner, 2014 (Romania), <italic><tp:taxon-name><tp:taxon-name-part taxon-name-part-type="genus" reg="Hymenaphorura">H.</tp:taxon-name-part> <tp:taxon-name-part taxon-name-part-type="species" reg="palaearctica">palaearctica</tp:taxon-name-part></tp:taxon-name></italic> Pomorski, 2001 (Russia), and <italic><tp:taxon-name><tp:taxon-name-part taxon-name-part-type="genus" reg="Hymenaphorura">H.</tp:taxon-name-part> <tp:taxon-name-part taxon-name-part-type="species" reg="subsimilis">subsimilis</tp:taxon-name-part></tp:taxon-name></italic> Bagnall, 1948 (Romania) form a group of more similar species with 11 setae in the tibiotarsal distal whorl, with the <abbrev xmlns:xlink="http://www.w3.org/1999/xlink" xlink:title="pseudocellus" id="ABBRID0EW2AE" xlink:type="simple">pso</abbrev> formula 10/011/11112, and with one setae on the border of the <abbrev xmlns:xlink="http://www.w3.org/1999/xlink" xlink:title="postantennal organ" id="ABBRID0E12AE" xlink:type="simple">PAO</abbrev>. The new species differs from these species by the number of s-setae on <abbrev xmlns:xlink="http://www.w3.org/1999/xlink" xlink:title="abdominal segments" id="ABBRID0E52AE" xlink:type="simple">Abd</abbrev>. V (2+2 vs 1+1), by the presence of four setae on each of the granulated areas of <abbrev xmlns:xlink="http://www.w3.org/1999/xlink" xlink:title="abdominal segments" id="ABBRID0EC3AE" xlink:type="simple">Abd</abbrev>. I–III and by its smaller size (Table <xref ref-type="table" rid="T1">1</xref>). A comparison with <italic><tp:taxon-name><tp:taxon-name-part taxon-name-part-type="genus" reg="Hymenaphorura">H.</tp:taxon-name-part> <tp:taxon-name-part taxon-name-part-type="species" reg="subsimilis">subsimilis</tp:taxon-name-part></tp:taxon-name></italic>, a species described from the same county (Prahova), is rather difficult because only one type specimen is not in good condition (see Remarks for <italic><tp:taxon-name><tp:taxon-name-part taxon-name-part-type="genus" reg="Hymenaphorura">H.</tp:taxon-name-part> <tp:taxon-name-part taxon-name-part-type="species" reg="subsimilis">subsimilis</tp:taxon-name-part></tp:taxon-name></italic>). These species differ in their size: <italic><tp:taxon-name><tp:taxon-name-part taxon-name-part-type="genus" reg="Hymenaphorura">H.</tp:taxon-name-part> <tp:taxon-name-part taxon-name-part-type="species" reg="subsimilis">subsimilis</tp:taxon-name-part></tp:taxon-name></italic> is larger than <italic><tp:taxon-name><tp:taxon-name-part taxon-name-part-type="genus" reg="Hymenaphorura">H.</tp:taxon-name-part> <tp:taxon-name-part taxon-name-part-type="species" reg="kalindera">kalindera</tp:taxon-name-part></tp:taxon-name></italic> sp. nov. (1.01 mm vs 0.81 mm), and <italic><tp:taxon-name><tp:taxon-name-part taxon-name-part-type="genus" reg="Hymenaphorura">H.</tp:taxon-name-part> <tp:taxon-name-part taxon-name-part-type="species" reg="subsimilis">subsimilis</tp:taxon-name-part></tp:taxon-name></italic> has <abbrev xmlns:xlink="http://www.w3.org/1999/xlink" xlink:title="thoracic segments" id="ABBRID0EB5AE" xlink:type="simple">Th</abbrev>. I with 4+4 setae (juvenile specimens?) in one row vs 7+7 or 6+7 setae in two rows in the new species. <abbrev xmlns:xlink="http://www.w3.org/1999/xlink" xlink:title="abdominal segments" id="ABBRID0EF5AE" xlink:type="simple">Abd</abbrev>. V has 1+1 s-setae in <italic><tp:taxon-name><tp:taxon-name-part taxon-name-part-type="genus" reg="Hymenaphorura">H.</tp:taxon-name-part> <tp:taxon-name-part taxon-name-part-type="species" reg="subsimilis">subsimilis</tp:taxon-name-part></tp:taxon-name></italic> vs with 2+2 s-setae in the new species. The shape of vesicles in <abbrev xmlns:xlink="http://www.w3.org/1999/xlink" xlink:title="postantennal organ" id="ABBRID0EU5AE" xlink:type="simple">PAO</abbrev> are transversally lobed in <italic><tp:taxon-name><tp:taxon-name-part taxon-name-part-type="genus" reg="Hymenaphorura">H.</tp:taxon-name-part> <tp:taxon-name-part taxon-name-part-type="species" reg="subsimilis">subsimilis</tp:taxon-name-part></tp:taxon-name></italic> vs bean-like in shape in the new species. The upper anal valve setae in c-row are equal in the new species and, in <italic><tp:taxon-name><tp:taxon-name-part taxon-name-part-type="genus" reg="Hymenaphorura">H.</tp:taxon-name-part> <tp:taxon-name-part taxon-name-part-type="species" reg="subsimilis">subsimilis</tp:taxon-name-part></tp:taxon-name></italic>, seta c0 is longer than setae c2.</p></tp:treatment-sec><ref-list><ref id="B37"><mixed-citation xmlns:xlink="http://www.w3.org/1999/xlink" xlink:type="simple"><person-group><name name-style="western"><surname>Sun</surname><given-names>X</given-names></name><name name-style="western"><surname>Wu</surname><given-names>DH</given-names></name></person-group> (<year>2011</year>) <article-title>Two new species of the tribe <tp:taxon-name>Hymenaphorurini</tp:taxon-name> Pomorski, 1996 (<tp:taxon-name><tp:taxon-name-part taxon-name-part-type="order">Collembola</tp:taxon-name-part></tp:taxon-name>: <tp:taxon-name><tp:taxon-name-part taxon-name-part-type="family">Onychiuridae</tp:taxon-name-part></tp:taxon-name>) from northeast China.</article-title><source>Entomological News</source><volume>122</volume>(<issue>5</issue>): <fpage>441</fpage>–<lpage>450</lpage>. <ext-link xlink:type="simple" ext-link-type="doi" xlink:href="10.3157/021.122.0506">https://doi.org/10.3157/021.122.0506</ext-link></mixed-citation></ref><ref id="B1"><mixed-citation xmlns:xlink="http://www.w3.org/1999/xlink" xlink:type="simple"><person-group><name name-style="western"><surname>Arbea</surname><given-names>JI</given-names></name><name name-style="western"><surname>Jordana</surname><given-names>R</given-names></name></person-group> (<year>1994</year>) <article-title>Cuatro nuevas especies de la familia <tp:taxon-name><tp:taxon-name-part taxon-name-part-type="family">Onychiuridae</tp:taxon-name-part></tp:taxon-name> de la Peninsula Iberica (<tp:taxon-name><tp:taxon-name-part taxon-name-part-type="order">Collembola</tp:taxon-name-part></tp:taxon-name>, <tp:taxon-name><tp:taxon-name-part taxon-name-part-type="suborder">Poduromorpha</tp:taxon-name-part></tp:taxon-name>).</article-title><source>Publicaciones de Biologia de la Universidad de Navarra, Serie Zoologica</source><volume>24</volume>: <fpage>39</fpage>–<lpage>59</lpage>.</mixed-citation></ref><ref id="B16"><mixed-citation xmlns:xlink="http://www.w3.org/1999/xlink" xlink:type="simple"><person-group><name name-style="western"><surname>Fjellberg</surname><given-names>A</given-names></name></person-group> (<year>1999</year>) <article-title>The labial palp in <tp:taxon-name><tp:taxon-name-part taxon-name-part-type="order">Collembola</tp:taxon-name-part></tp:taxon-name>.</article-title><source>Zoologischer Anzeiger</source><volume>237</volume>: <fpage>309</fpage>–<lpage>330</lpage>.</mixed-citation></ref><ref id="B28"><mixed-citation xmlns:xlink="http://www.w3.org/1999/xlink" xlink:type="simple"><person-group><name name-style="western"><surname>Pomorski</surname><given-names>RJ</given-names></name></person-group> (<year>2001</year>) <article-title>Review of the genus <italic><tp:taxon-name><tp:taxon-name-part taxon-name-part-type="genus">Hymenaphorura</tp:taxon-name-part></tp:taxon-name></italic> Bagnall, 1948 with description of eleven new species from North America and Siberia (<tp:taxon-name><tp:taxon-name-part taxon-name-part-type="order">Collembola</tp:taxon-name-part></tp:taxon-name>: <tp:taxon-name><tp:taxon-name-part taxon-name-part-type="family">Onychiuridae</tp:taxon-name-part></tp:taxon-name>).</article-title><source>Insect Systematics &amp; Evolution</source><volume>32</volume>: <fpage>439</fpage>–<lpage>474</lpage>. <ext-link xlink:type="simple" ext-link-type="doi" xlink:href="10.1163/187631201X00308">https://doi.org/10.1163/187631201X00308</ext-link></mixed-citation></ref></ref-list></tp:taxon-treatment>
