# Supplementary material for: Two new species of Hymenaphorura Bagnall, 1948 (Collembola, Onychiuridae) from Romania and an updated key to the genus
Source: Zookeys. 2020 Aug 17;960:17–38. doi: 10.3897/zookeys.960.50880 (PMC7445189; doi:10.3897/zookeys.960.50880)
Supplement: XML Treatment for Hymenaphorura urbana [file zookeys.960.50880-treatment2.xml]

<!DOCTYPE tp:taxon-treatment
  PUBLIC "-//TaxonX//DTD Taxonomic Treatment Publishing DTD v0 20100105//EN" "tax-treatment-NSO.dtd">
<tp:taxon-treatment xmlns:tp="http://www.plazi.org/taxpub"><tp:treatment-meta><kwd-group><label>Taxon classification</label><kwd><named-content xmlns:xlink="http://www.w3.org/1999/xlink" content-type="kingdom">Animalia</named-content></kwd><kwd><named-content xmlns:xlink="http://www.w3.org/1999/xlink" content-type="order">Poduromorpha</named-content></kwd><kwd><named-content xmlns:xlink="http://www.w3.org/1999/xlink" content-type="family">Onychiuridae</named-content></kwd></kwd-group><mixed-citation publication-type="journal"><person-group><name><surname>Weiner</surname><given-names>Wanda Maria</given-names></name><name><surname>Fiera</surname><given-names>Cristina</given-names></name></person-group><article-title>Two new species of <italic><tp:taxon-name><tp:taxon-name-part taxon-name-part-type="genus" reg="Hymenaphorura">Hymenaphorura</tp:taxon-name-part></tp:taxon-name></italic> Bagnall, 1948 (<tp:taxon-name><tp:taxon-name-part taxon-name-part-type="order">Collembola</tp:taxon-name-part></tp:taxon-name>, <tp:taxon-name><tp:taxon-name-part taxon-name-part-type="family">Onychiuridae</tp:taxon-name-part></tp:taxon-name>) from Romania and an updated key to the genus</article-title><source>Zookeys</source><day>17</day><month>8</month><year>2020</year><volume>960</volume><fpage>17</fpage><lpage>38</lpage><pub-id pub-id-type="doi">10.3897/zookeys.960.50880</pub-id></mixed-citation></tp:treatment-meta><tp:nomenclature><tp:taxon-name><object-id xmlns:xlink="http://www.w3.org/1999/xlink" content-type="arpha" xlink:type="simple">018EE4D9-3A7E-5EE4-91F7-E265318D60BC</object-id>
            <tp:taxon-name-part taxon-name-part-type="genus" reg="Hymenaphorura">Hymenaphorura</tp:taxon-name-part>
            <tp:taxon-name-part taxon-name-part-type="species" reg="urbana">urbana</tp:taxon-name-part>
            <object-id xmlns:xlink="http://www.w3.org/1999/xlink" content-type="zoobank" xlink:type="simple">http://zoobank.org/35D62DBF-71A7-48E7-81D5-3F4EEB6EB1EA</object-id>
          </tp:taxon-name><tp:taxon-status xmlns:xlink="http://www.w3.org/1999/xlink" xlink:type="simple">sp. nov.</tp:taxon-status><xref ref-type="fig" rid="F3">Figures 3A–H</xref><xref ref-type="fig" rid="F4">, 4A–F</xref><xref ref-type="table" rid="T2">, Table 2</xref><tp:nomenclature-citation-list><tp:nomenclature-citation><tp:taxon-name>
                <tp:taxon-name-part taxon-name-part-type="genus" reg="Hymenaphorura">Hymenaphorura</tp:taxon-name-part> <tp:taxon-name-part taxon-name-part-type="species" reg="nova">nova</tp:taxon-name-part></tp:taxon-name><comment>– <xref ref-type="bibr" rid="B15">Fiera 2009</xref>: 871</comment></tp:nomenclature-citation></tp:nomenclature-citation-list></tp:nomenclature><tp:treatment-sec sec-type="material" id="SECID0EVBAG"><title>Material examined.</title><p><bold><italic>Holotype</italic></bold>: female (RO-Hym4-<abbrev xmlns:xlink="http://www.w3.org/1999/xlink" xlink:title="Institute of Biology Bucharest" id="ABBRID0EACAG" xlink:type="simple">IBB</abbrev>): Romania, Bucharest, Cişmigiu park, soil under <italic><tp:taxon-name><tp:taxon-name-part taxon-name-part-type="genus" reg="Thuja">Thuja</tp:taxon-name-part> <tp:taxon-name-part taxon-name-part-type="species" reg="orientalis">orientalis</tp:taxon-name-part></tp:taxon-name></italic> L., <named-content xmlns:xlink="http://www.w3.org/1999/xlink" content-type="dwc:verbatimCoordinates" xlink:type="simple"><named-content content-type="geo-json" specific-use="{&#34;type&#34;:&#34;Point&#34;,&#34;coordinates&#34;:[26.090100,44.436500]}" id="NCID0ESCAG" xlink:type="simple">44.4365N, 26.0901E</named-content></named-content>, 72 m a.s.l., 05.XII.2013, coll. C. Fiera. <bold><italic>Paratypes</italic></bold>: 3 females (2 in <abbrev xmlns:xlink="http://www.w3.org/1999/xlink" xlink:title="Institute of Biology Bucharest" id="ABBRID0E1CAG" xlink:type="simple">IBB</abbrev>: RO-Hym5,6-<abbrev xmlns:xlink="http://www.w3.org/1999/xlink" xlink:title="Institute of Biology Bucharest" id="ABBRID0E5CAG" xlink:type="simple">IBB</abbrev> and one in <abbrev xmlns:xlink="http://www.w3.org/1999/xlink" xlink:title="Institute of Systematic and Evolution of Animals" id="ABBRID0ECDAG" xlink:type="simple">ISEA</abbrev>: RO-13-1), 2 males preadults (one in <abbrev xmlns:xlink="http://www.w3.org/1999/xlink" xlink:title="Institute of Biology Bucharest" id="ABBRID0EGDAG" xlink:type="simple">IBB</abbrev>: RO-Hym7-<abbrev xmlns:xlink="http://www.w3.org/1999/xlink" xlink:title="Institute of Biology Bucharest" id="ABBRID0EKDAG" xlink:type="simple">IBB</abbrev> and one in <abbrev xmlns:xlink="http://www.w3.org/1999/xlink" xlink:title="Institute of Systematic and Evolution of Animals" id="ABBRID0EODAG" xlink:type="simple">ISEA</abbrev>: RO-13-2), 2 juveniles (one in <abbrev xmlns:xlink="http://www.w3.org/1999/xlink" xlink:title="Institute of Biology Bucharest" id="ABBRID0ESDAG" xlink:type="simple">IBB</abbrev>: RO-Hym8-<abbrev xmlns:xlink="http://www.w3.org/1999/xlink" xlink:title="Institute of Biology Bucharest" id="ABBRID0EWDAG" xlink:type="simple">IBB</abbrev> and one in <abbrev xmlns:xlink="http://www.w3.org/1999/xlink" xlink:title="Institute of Systematic and Evolution of Animals" id="ABBRID0E1DAG" xlink:type="simple">ISEA</abbrev>:RO-13-3), Bucharest, Cişmigiu park, same data as holotype.</p></tp:treatment-sec><tp:treatment-sec sec-type="material" id="SECID0E5DAG"><title>Other material.</title><p>one male preadult and one female (<abbrev xmlns:xlink="http://www.w3.org/1999/xlink" xlink:title="Institute of Biology Bucharest" id="ABBRID0EEEAG" xlink:type="simple">IBB</abbrev>: RO-Hym9,10-<abbrev xmlns:xlink="http://www.w3.org/1999/xlink" xlink:title="Institute of Biology Bucharest" id="ABBRID0EIEAG" xlink:type="simple">IBB</abbrev>), Bucharest, Unirea park, <named-content xmlns:xlink="http://www.w3.org/1999/xlink" content-type="dwc:verbatimCoordinates" xlink:type="simple"><named-content content-type="geo-json" specific-use="{&#34;type&#34;:&#34;Point&#34;,&#34;coordinates&#34;:[26.101367,44.427980]}" id="NCID0EPEAG" xlink:type="simple">44,427980N, 26,101367E</named-content></named-content>, 72 m a.s.l., 05.XII.2013, coll. C. Fiera.</p></tp:treatment-sec><tp:treatment-sec sec-type="diagnosis" id="SECID0EUEAG"><title>Diagnosis.</title><p>Body with distinct areas of coarser granules. Dorsal <abbrev xmlns:xlink="http://www.w3.org/1999/xlink" xlink:title="pseudocellus" id="ABBRID0E1EAG" xlink:type="simple">pso</abbrev> formula as 10/011/11112, ventral <abbrev xmlns:xlink="http://www.w3.org/1999/xlink" xlink:title="pseudocellus" id="ABBRID0E5EAG" xlink:type="simple">pso</abbrev> absent. <abbrev xmlns:xlink="http://www.w3.org/1999/xlink" xlink:title="postantennal organ" id="ABBRID0ECFAG" xlink:type="simple">PAO</abbrev> with 13–15 simple vesicles, parallel or oblique in relation to the long axis of this organ (Fig. <xref ref-type="fig" rid="F3">3B</xref>) and one border seta. <abbrev xmlns:xlink="http://www.w3.org/1999/xlink" xlink:title="abdominal segments" id="ABBRID0EKFAG" xlink:type="simple">Abd</abbrev>. terga I–III with subequal setae p2 and p3. <abbrev xmlns:xlink="http://www.w3.org/1999/xlink" xlink:title="abdominal segments" id="ABBRID0EOFAG" xlink:type="simple">Abd</abbrev>. tergum V granular area with 3+3 distinct, long macrosetae. Distal tibiotarsal whorl with 11 setae.</p><fig id="F3" position="float" orientation="portrait"><object-id xmlns:xlink="http://www.w3.org/1999/xlink" content-type="doi" xlink:type="simple">10.3897/zookeys.960.50880.figure3</object-id><object-id xmlns:xlink="http://www.w3.org/1999/xlink" content-type="arpha" xlink:type="simple">A6E2EB84-AFB2-5712-89DB-9C0DA9720C75</object-id><label>Figure 3.</label><caption><p><italic><tp:taxon-name><tp:taxon-name-part taxon-name-part-type="genus" reg="Hymenaphorura">Hymenaphorura</tp:taxon-name-part> <tp:taxon-name-part taxon-name-part-type="species" reg="urbana">urbana</tp:taxon-name-part></tp:taxon-name></italic> sp. nov. <bold>A</bold> antennal segment III and IV <bold>B</bold> postantennal sensory organ and anterior cephalic pseudocellus <bold>C</bold> habitus and dorsal chaetotaxy <bold>D</bold> leg III: tibiotarsal chaetotaxy and claw <bold>E</bold> labial palp <bold>F</bold> abdominal sternum IV with furcal rudiment <bold>G</bold> abdominal terga V and VI <bold>H</bold> abdominal sternum VI: anal valves. Scale bars: 0.05 mm (<bold>A, B, D–H</bold>); 0.1 mm (<bold>C</bold>).</p></caption><graphic xmlns:xlink="http://www.w3.org/1999/xlink" xlink:href="zookeys-960-017-g003.jpg" position="float" orientation="portrait" xlink:type="simple" id="oo_442518.jpg"><uri content-type="original_file" xlink:type="simple">https://binary.pensoft.net/fig/442518</uri></graphic></fig></tp:treatment-sec><tp:treatment-sec sec-type="description" id="SECID0E5GAG"><title>Description.</title><p><bold><italic>Measurements</italic></bold> (in mm). Holotype female length 1.82, length of paratypes males: preadult 1.34–1.47, paratypes females: 1.50–1.88, females juvenile: 1.26–1.34.</p><p><bold><italic>Body</italic>.</bold> Body elongate, cylindrical (Fig. <xref ref-type="fig" rid="F3">3C</xref>). Colour in alcohol white. Distinctive areas of granulation on dorsal side of the body of c2 type (sensu <xref ref-type="bibr" rid="B1">Arbea and Jordana 1994</xref>). Usually 9–11 grains around each pseudocellus (Fig. <xref ref-type="fig" rid="F3">3B</xref>).</p><p><bold><italic>Antennae and head</italic>.</bold> Antennae almost as long as head. Antennal segment I with 8 setae, antennal segment II with 16 setae. <abbrev xmlns:xlink="http://www.w3.org/1999/xlink" xlink:title="Ant. III sensory organ" id="ABBRID0EDIAG" xlink:type="simple">AIIIO</abbrev> consisting of four guard setae, five papillae, two smooth sensory rods, two granulated sense clubs: ribbed and bent, ventro-lateral microsensillum present. Second external papilla in <abbrev xmlns:xlink="http://www.w3.org/1999/xlink" xlink:title="Ant. III sensory organ" id="ABBRID0EHIAG" xlink:type="simple">AIIIO</abbrev> not forked. Antennal segment IV without distinct sensilla, small subapical organite in deep, narrow pit and latero-external microsensillum last posterior row of setae (Fig. <xref ref-type="fig" rid="F3">3A</xref>).</p><p><abbrev xmlns:xlink="http://www.w3.org/1999/xlink" xlink:title="postantennal organ" id="ABBRID0ERIAG" xlink:type="simple">PAO</abbrev> with 13–15 simple vesicles, parallel or oblique in relation to the long axis of this organ, <abbrev xmlns:xlink="http://www.w3.org/1999/xlink" xlink:title="postantennal organ" id="ABBRID0EVIAG" xlink:type="simple">PAO</abbrev> groove border with one seta (Fig. <xref ref-type="fig" rid="F2">2B</xref>). Labral formula of setae: 4/3,2,2. Maxillary palp simple with two sublobal sensory hairs. Labial type A (sensu <xref ref-type="bibr" rid="B16">Fjellberg 1999</xref>) with four papillae, papilla E absent (Fig. <xref ref-type="fig" rid="F3">3E</xref>). Small guards a<sub>1</sub>, b<sub>1–2</sub>, d<sub>2</sub>. Five other guards as long as terminal sensilla of papillae.</p><p><bold><italic><tp:taxon-name><tp:taxon-name-part taxon-name-part-type="genus" reg="Pseudocellar">Pseudocellar</tp:taxon-name-part></tp:taxon-name></italic>, <italic><tp:taxon-name><tp:taxon-name-part taxon-name-part-type="genus" reg="Parapseudocellar">Parapseudocellar</tp:taxon-name-part></tp:taxon-name></italic>, <italic>Pseudopores Formulae</italic>.</bold><tp:taxon-name><tp:taxon-name-part taxon-name-part-type="genus" reg="Pseudocellar">Pseudocellar</tp:taxon-name-part></tp:taxon-name> formula per half tergum dorsally: 10/011/11112 (Fig. <xref ref-type="fig" rid="F3">3C</xref>), ventrally and on subcoxae 1 absent. Parapseudocelli (<abbrev xmlns:xlink="http://www.w3.org/1999/xlink" xlink:title="parapseudocellus" id="ABBRID0EKKAG" xlink:type="simple">psx</abbrev>) not always visible, their formula per half segment: 01/111/1111 dorsally and 111111<sup>m</sup> ventrally. Subcoxae 1. with 2 <abbrev xmlns:xlink="http://www.w3.org/1999/xlink" xlink:title="parapseudocellus" id="ABBRID0EQKAG" xlink:type="simple">psx</abbrev> each, each femur with one <abbrev xmlns:xlink="http://www.w3.org/1999/xlink" xlink:title="parapseudocellus" id="ABBRID0EUKAG" xlink:type="simple">psx</abbrev>. Pseudopores 11/1111 dorsally. Abdominal sterna II–IV with one medial pseudoporus each: abdominal sternum II with pseudoporus between two rows of setae, abdominal sternum III with pseudoporus in posterior row, abdominal sternum IV with pseudoporus placed behind margin of manubrial area (below row p).</p><p><bold><italic>Dorsal chaetotaxy</italic>.</bold> Dorsal chaetotaxy, always with some asymmetry, as in Figs <xref ref-type="fig" rid="F3">3C</xref>, <xref ref-type="fig" rid="F4">4A–F</xref> with macro- and meso/microsetae of different length. Seta <abbrev xmlns:xlink="http://www.w3.org/1999/xlink" xlink:title="unpaired seta on head" id="ABBRID0EHLAG" xlink:type="simple">d0</abbrev> on the head absent, Sensory setae s very slightly marked, well differentiated on abdominal tergum V. Thoracic terga II and III with lateral microsensilla (<abbrev xmlns:xlink="http://www.w3.org/1999/xlink" xlink:title="microsensillum" id="ABBRID0ELLAG" xlink:type="simple">ms</abbrev>). Thoracic tergum I with 8–12+8–12 setae (holotype: 8+10). Thoracic terga II–III with 7+7 fairly strong and subequal short macrosetae. Abdominal terga I–IV with 3+3 macrosetae, abdominal terga I–III with subequal p2 and p3. Abdominal tergum V with three long macrosetae (a4, p3 and p6). One macroseta in the set of setae on subcoxae 1 and abdominal pleura I–IV and 2 macrosetae on abdominal pleurum V. Abdominal tergum VI with medial setae a0, m0 and p0. Anal spines as long as inner edge of claw and 3 times as long as their basal diameter. Basal papillae low.</p><fig id="F4" position="float" orientation="portrait"><object-id xmlns:xlink="http://www.w3.org/1999/xlink" content-type="doi" xlink:type="simple">10.3897/zookeys.960.50880.figure4</object-id><object-id xmlns:xlink="http://www.w3.org/1999/xlink" content-type="arpha" xlink:type="simple">B0161DB8-10A7-5EAD-9CB4-FA206438F0EE</object-id><label>Figure 4.</label><caption><p><italic><tp:taxon-name><tp:taxon-name-part taxon-name-part-type="genus" reg="Hymenaphorura">Hymenaphorura</tp:taxon-name-part> <tp:taxon-name-part taxon-name-part-type="species" reg="urbana">urbana</tp:taxon-name-part></tp:taxon-name></italic> sp. nov.: dorsal chaetotaxy. <bold>A</bold> head <bold>B</bold> thoracic tergum II <bold>C</bold> abdominal tergum II <bold>D</bold> abdominal tergum IV <bold>E</bold> abdominal tergum V <bold>F</bold> abdominal tergum VI.</p></caption><graphic xmlns:xlink="http://www.w3.org/1999/xlink" xlink:href="zookeys-960-017-g004.jpg" position="float" orientation="portrait" xlink:type="simple" id="oo_442519.jpg"><uri content-type="original_file" xlink:type="simple">https://binary.pensoft.net/fig/442519</uri></graphic></fig><p><bold><italic>Ventral chaetotaxy</italic>, <italic>furcal rudiment</italic>.</bold> Thoracic sterna II and III with 1–2 +1–2 setae respectively. Ventral tube with 8–12+8–12 setae (in holotype as 8+10). <abbrev xmlns:xlink="http://www.w3.org/1999/xlink" xlink:title="male ventral organ" id="ABBRID0E3MAG" xlink:type="simple">MVO</abbrev> in preadult males absent (adult males unknown).</p><p>Furcal rudiment with sternum with three irregular rows poorly distinguished comparing with other part of sternum. Setulae only sometimes distinguished (Fig. <xref ref-type="fig" rid="F3">3F</xref>). Basal papillae small as a half of width of spines. Each of even anal valves with 3 setae in row a (a1-a0-a1) and five setae in b-row (b2-b1-b0-b1-b2); upper valve with one seta in a-row (a0), four setae in b-row (b2-b1-b1-b2) and with three subequal setae in row c (c2-c0-c2) (Fig. <xref ref-type="fig" rid="F3">3H</xref>).</p><p><bold><italic>Legs</italic>.</bold> Chaetotaxy of legs I, II and III as follows: subcoxae 1 with 4, 5(6), 5(6) setae, subcoxae 2. with 1, 5(4), 5(4) setae, coxae with 4, 11(10), 11(14) setae, trochanters with 11 (10), 11(10), 10 setae, femora with 17 (16), 16, and 14(15) setae, tibiotarsi with 3 whorls of setae: 20 (1,8,11), 20 (1,8,11), 19 (1,7,11) setae respectively. Seta M present. Claw without internal denticle, with pair of lateral teeth. Empodial appendage with small, narrow basal lamella, length of empodium is about ⅔ of inner edge of claw (Fig. <xref ref-type="fig" rid="F3">3D</xref>).</p></tp:treatment-sec><tp:treatment-sec sec-type="ecology" id="SECID0EVNAG"><title>Ecology.</title><p>This species lives in the urban habitats of Bucharest.</p></tp:treatment-sec><tp:treatment-sec sec-type="etymology" id="SECID0E1NAG"><title>Etymology.</title><p>The species name refers to the urban area where it was sampled (Latin, urbanus).</p></tp:treatment-sec><tp:treatment-sec sec-type="remarks" id="SECID0E6NAG"><title>Remarks.</title><p><italic><tp:taxon-name><tp:taxon-name-part taxon-name-part-type="genus" reg="Hymenaphorura">Hymenaphorura</tp:taxon-name-part> <tp:taxon-name-part taxon-name-part-type="species" reg="urbana">urbana</tp:taxon-name-part></tp:taxon-name></italic> sp. nov. belongs to the group of <italic><tp:taxon-name><tp:taxon-name-part taxon-name-part-type="genus" reg="Hymenaphorura">Hymenaphorura</tp:taxon-name-part></tp:taxon-name></italic> species with one seta in the <abbrev xmlns:xlink="http://www.w3.org/1999/xlink" xlink:title="postantennal organ" id="ABBRID0EXOAG" xlink:type="simple">PAO</abbrev> groove border, p2 seta subequal to p3 on abdominal terga I‒III, and three macrosetae on the granulated area of abdominal tergum V. The new species shares these characters (Table <xref ref-type="table" rid="T2">2</xref>) with <italic><tp:taxon-name><tp:taxon-name-part taxon-name-part-type="genus" reg="Hymenaphorura">H.</tp:taxon-name-part> <tp:taxon-name-part taxon-name-part-type="species" reg="alticola">alticola</tp:taxon-name-part></tp:taxon-name></italic> (Bagnall, 1935), <italic><tp:taxon-name><tp:taxon-name-part taxon-name-part-type="genus" reg="Hymenaphorura">H.</tp:taxon-name-part> <tp:taxon-name-part taxon-name-part-type="species" reg="arantiana">arantiana</tp:taxon-name-part></tp:taxon-name></italic> Weiner &amp; Stomp, 2001, <italic><tp:taxon-name><tp:taxon-name-part taxon-name-part-type="genus" reg="Hymenaphorura">H.</tp:taxon-name-part> <tp:taxon-name-part taxon-name-part-type="species" reg="improvisa">improvisa</tp:taxon-name-part></tp:taxon-name></italic> Pomorski &amp; Skarżyński, 2000, <italic><tp:taxon-name><tp:taxon-name-part taxon-name-part-type="genus" reg="Hymenaphorura">H.</tp:taxon-name-part> <tp:taxon-name-part taxon-name-part-type="species" reg="nearctica">nearctica</tp:taxon-name-part></tp:taxon-name></italic> Pomorski, 2001, <italic><tp:taxon-name><tp:taxon-name-part taxon-name-part-type="genus" reg="Hymenaphorura">H.</tp:taxon-name-part> <tp:taxon-name-part taxon-name-part-type="species" reg="nicol">nicol</tp:taxon-name-part></tp:taxon-name></italic>ae Barra, 1998, <italic><tp:taxon-name><tp:taxon-name-part taxon-name-part-type="genus" reg="Hymenaphorura">H.</tp:taxon-name-part> <tp:taxon-name-part taxon-name-part-type="species" reg="nova">nova</tp:taxon-name-part></tp:taxon-name></italic> Pomorski, 1990, <italic><tp:taxon-name><tp:taxon-name-part taxon-name-part-type="genus" reg="Hymenaphorura">H.</tp:taxon-name-part> <tp:taxon-name-part taxon-name-part-type="species" reg="polonica">polonica</tp:taxon-name-part></tp:taxon-name></italic> Pomorski, 1990, <italic><tp:taxon-name><tp:taxon-name-part taxon-name-part-type="genus" reg="Hymenaphorura">H.</tp:taxon-name-part> <tp:taxon-name-part taxon-name-part-type="species" reg="similis">similis</tp:taxon-name-part></tp:taxon-name></italic> (Folsom, 1917), and <italic><tp:taxon-name><tp:taxon-name-part taxon-name-part-type="genus" reg="Hymenaphorura"/><tp:taxon-name-part taxon-name-part-type="species" reg="yoshii">yoshii</tp:taxon-name-part></tp:taxon-name></italic> Paśnik &amp; Weiner, 2018 (Table <xref ref-type="table" rid="T2">2</xref>).</p><table-wrap id="T2" position="float" orientation="portrait"><label>Table 2.</label><caption><p>Comparison of <italic><tp:taxon-name><tp:taxon-name-part taxon-name-part-type="genus" reg="Hymenaphorura">Hymenaphorura</tp:taxon-name-part></tp:taxon-name></italic> species with and 3+3 macrosetae on Abdominal segment V.</p></caption><table id="TID0ET2AI" rules="all"><tbody><tr><th rowspan="1" colspan="1">Species</th><th rowspan="1" colspan="1"><abbrev xmlns:xlink="http://www.w3.org/1999/xlink" xlink:title="postantennal organ" id="ABBRID0EBTAG" xlink:type="simple">PAO</abbrev> vesicles</th><th rowspan="1" colspan="1">Setae in tibiotarsal distal whorl</th><th rowspan="1" colspan="1">Setae on border of <abbrev xmlns:xlink="http://www.w3.org/1999/xlink" xlink:title="postantennal organ" id="ABBRID0EMTAG" xlink:type="simple">PAO</abbrev> groove</th><th rowspan="1" colspan="1">Labial type</th><th rowspan="1" colspan="1">Dorsal <abbrev xmlns:xlink="http://www.w3.org/1999/xlink" xlink:title="pseudocellus" id="ABBRID0EXTAG" xlink:type="simple">pso</abbrev> formula</th><th rowspan="1" colspan="1"><abbrev xmlns:xlink="http://www.w3.org/1999/xlink" xlink:title="abdominal segments" id="ABBRID0E6TAG" xlink:type="simple">Abd</abbrev>. I‒III: p2/p3</th><th rowspan="1" colspan="1">Body size (mm)</th></tr><tr><td rowspan="1" colspan="1">
                    <bold><italic><tp:taxon-name><tp:taxon-name-part taxon-name-part-type="genus" reg="Hymenaphorura">H.</tp:taxon-name-part> <tp:taxon-name-part taxon-name-part-type="species" reg="urbana">urbana</tp:taxon-name-part></tp:taxon-name></italic> sp. nov.</bold>
                  </td><td rowspan="1" colspan="1">13‒15</td><td rowspan="1" colspan="1">11</td><td rowspan="1" colspan="1">1</td><td rowspan="1" colspan="1">A</td><td rowspan="1" colspan="1">10/011/11112</td><td rowspan="1" colspan="1">subequal</td><td rowspan="1" colspan="1">females 1.64–1.92 males preadult 1.39–1.57</td></tr><tr><td rowspan="1" colspan="1">
                    <bold><italic><tp:taxon-name><tp:taxon-name-part taxon-name-part-type="genus" reg="Hymenaphorura">H.</tp:taxon-name-part> <tp:taxon-name-part taxon-name-part-type="species" reg="alticola">alticola</tp:taxon-name-part></tp:taxon-name></italic> (Bagnall, 1935)</bold>
                  </td><td rowspan="1" colspan="1">11(9‒16)</td><td rowspan="1" colspan="1">11</td><td rowspan="1" colspan="1">1</td><td rowspan="1" colspan="1">?</td><td rowspan="1" colspan="1">20/111/11112</td><td rowspan="1" colspan="1">p3 longer than p2</td><td rowspan="1" colspan="1">1.6‒2.0</td></tr><tr><td rowspan="1" colspan="1">
                    <bold><italic><tp:taxon-name><tp:taxon-name-part taxon-name-part-type="genus" reg="Hymenaphorura">H.</tp:taxon-name-part> <tp:taxon-name-part taxon-name-part-type="species" reg="arantiana">arantiana</tp:taxon-name-part></tp:taxon-name></italic> Weiner &amp; Stomp, 2001</bold>
                  </td><td rowspan="1" colspan="1">11‒13</td><td rowspan="1" colspan="1">11</td><td rowspan="1" colspan="1">1</td><td rowspan="1" colspan="1">A</td><td rowspan="1" colspan="1">10/011/11112</td><td rowspan="1" colspan="1">subequal</td><td rowspan="1" colspan="1">females 0.89‒1.18 males 0.77‒1.0</td></tr><tr><td rowspan="1" colspan="1">
                    <bold><italic><tp:taxon-name><tp:taxon-name-part taxon-name-part-type="genus" reg="Hymenaphorura">H.</tp:taxon-name-part> <tp:taxon-name-part taxon-name-part-type="species" reg="improvisa">improvisa</tp:taxon-name-part></tp:taxon-name></italic> Pomorski &amp; Skarżyński, 2000</bold>
                  </td><td rowspan="1" colspan="1">10‒11</td><td rowspan="1" colspan="1">9</td><td rowspan="1" colspan="1">2</td><td rowspan="1" colspan="1">AC</td><td rowspan="1" colspan="1">20/111/11112</td><td rowspan="1" colspan="1">p2 longer than p3</td><td rowspan="1" colspan="1">1.4‒1.7</td></tr><tr><td rowspan="1" colspan="1">
                    <bold><italic><tp:taxon-name><tp:taxon-name-part taxon-name-part-type="genus" reg="Hymenaphorura">H.</tp:taxon-name-part> <tp:taxon-name-part taxon-name-part-type="species" reg="nearctica">nearctica</tp:taxon-name-part></tp:taxon-name></italic> Pomorski, 2001</bold>
                  </td><td rowspan="1" colspan="1">14‒16</td><td rowspan="1" colspan="1">11</td><td rowspan="1" colspan="1">2</td><td rowspan="1" colspan="1">?</td><td rowspan="1" colspan="1">10/011/11112</td><td rowspan="1" colspan="1">Subequal or p2 longer</td><td rowspan="1" colspan="1">females 1.8‒2.3 male 1.6</td></tr><tr><td rowspan="1" colspan="1">
                    <bold><italic><tp:taxon-name><tp:taxon-name-part taxon-name-part-type="genus" reg="Hymenaphorura">H.</tp:taxon-name-part> <tp:taxon-name-part taxon-name-part-type="species" reg="nicolae">nicolae</tp:taxon-name-part></tp:taxon-name></italic> Barra, 1998</bold>
                  </td><td rowspan="1" colspan="1">12‒14</td><td rowspan="1" colspan="1">11</td><td rowspan="1" colspan="1">1</td><td rowspan="1" colspan="1">A</td><td rowspan="1" colspan="1">10/011/11112</td><td rowspan="1" colspan="1">p2 shorter than p3</td><td rowspan="1" colspan="1">1,9</td></tr><tr><td rowspan="1" colspan="1">
                    <bold><italic><tp:taxon-name><tp:taxon-name-part taxon-name-part-type="genus" reg="Hymenaphorura">H.</tp:taxon-name-part> <tp:taxon-name-part taxon-name-part-type="species" reg="nova">nova</tp:taxon-name-part></tp:taxon-name></italic> Pomorski, 1990</bold>
                  </td><td rowspan="1" colspan="1">9‒11</td><td rowspan="1" colspan="1">11</td><td rowspan="1" colspan="1">1</td><td rowspan="1" colspan="1">0</td><td rowspan="1" colspan="1">10/011/11112</td><td rowspan="1" colspan="1">subequal</td><td rowspan="1" colspan="1">1,5‒2,2</td></tr><tr><td rowspan="1" colspan="1">
                    <bold><italic><tp:taxon-name><tp:taxon-name-part taxon-name-part-type="genus" reg="Hymenaphorura">H.</tp:taxon-name-part> <tp:taxon-name-part taxon-name-part-type="species" reg="polonica">polonica</tp:taxon-name-part></tp:taxon-name></italic> Pomorski, 1990</bold>
                  </td><td rowspan="1" colspan="1">10</td><td rowspan="1" colspan="1">11</td><td rowspan="1" colspan="1">1</td><td rowspan="1" colspan="1">A</td><td rowspan="1" colspan="1">10/011/11112</td><td rowspan="1" colspan="1">subequal</td><td rowspan="1" colspan="1">1.6‒2.1</td></tr><tr><td rowspan="1" colspan="1">
                    <bold><italic><tp:taxon-name><tp:taxon-name-part taxon-name-part-type="genus" reg="Hymenaphorura">H.</tp:taxon-name-part> <tp:taxon-name-part taxon-name-part-type="species" reg="similis">similis</tp:taxon-name-part></tp:taxon-name></italic> (Folsom, 1917)</bold>
                  </td><td rowspan="1" colspan="1">8‒10</td><td rowspan="1" colspan="1">9</td><td rowspan="1" colspan="1">1 (rarely 2)</td><td rowspan="1" colspan="1">AC</td><td rowspan="1" colspan="1">10/011/11112</td><td rowspan="1" colspan="1">p2 longer than p3</td><td rowspan="1" colspan="1">females 1.5‒1.7 males 1.4‒1.5,</td></tr><tr><td rowspan="1" colspan="1">
                    <bold><italic><tp:taxon-name><tp:taxon-name-part taxon-name-part-type="genus" reg="Hymenaphorura">H.</tp:taxon-name-part> <tp:taxon-name-part taxon-name-part-type="species" reg="yoshii">yoshii</tp:taxon-name-part></tp:taxon-name></italic> Paśnik &amp; Weiner, 2018</bold>
                  </td><td rowspan="1" colspan="1">12‒15</td><td rowspan="1" colspan="1">11</td><td rowspan="1" colspan="1">1</td><td rowspan="1" colspan="1">A</td><td rowspan="1" colspan="1">10/111/11112</td><td rowspan="1" colspan="1">subequal or p2 slightly longer</td><td rowspan="1" colspan="1">females 2.0‒2.3 male 2.1</td></tr></tbody></table></table-wrap><p><italic><tp:taxon-name><tp:taxon-name-part taxon-name-part-type="genus" reg="Hymenaphorura">Hymenaphorura</tp:taxon-name-part> <tp:taxon-name-part taxon-name-part-type="species" reg="urbana">urbana</tp:taxon-name-part></tp:taxon-name></italic> sp. nov. differs of <italic><tp:taxon-name><tp:taxon-name-part taxon-name-part-type="genus" reg="Hymenaphorura">H.</tp:taxon-name-part> <tp:taxon-name-part taxon-name-part-type="species" reg="nearctica">nearctica</tp:taxon-name-part></tp:taxon-name></italic> and <italic><tp:taxon-name><tp:taxon-name-part taxon-name-part-type="genus" reg="Hymenaphorura">H.</tp:taxon-name-part> <tp:taxon-name-part taxon-name-part-type="species" reg="yoshii">yoshii</tp:taxon-name-part></tp:taxon-name></italic> by the presence of one seta on border of <abbrev xmlns:xlink="http://www.w3.org/1999/xlink" xlink:title="postantennal organ" id="ABBRID0EZBBG" xlink:type="simple">PAO</abbrev> groove vs two setae; it differs of <italic><tp:taxon-name><tp:taxon-name-part taxon-name-part-type="genus" reg="Hymenaphorura">H.</tp:taxon-name-part> <tp:taxon-name-part taxon-name-part-type="species" reg="yoshii">yoshii</tp:taxon-name-part></tp:taxon-name></italic> and <italic><tp:taxon-name><tp:taxon-name-part taxon-name-part-type="genus" reg="Hymenaphorura">H.</tp:taxon-name-part> <tp:taxon-name-part taxon-name-part-type="species" reg="improvisa">improvisa</tp:taxon-name-part></tp:taxon-name></italic> by the pseudocelar formula (10/011/11112 vs 10/111/11112) , of <italic><tp:taxon-name><tp:taxon-name-part taxon-name-part-type="genus" reg="Hymenaphorura">H.</tp:taxon-name-part> <tp:taxon-name-part taxon-name-part-type="species" reg="improvisa">improvisa</tp:taxon-name-part></tp:taxon-name></italic> and <italic><tp:taxon-name><tp:taxon-name-part taxon-name-part-type="genus" reg="Hymenaphorura">H.</tp:taxon-name-part> <tp:taxon-name-part taxon-name-part-type="species" reg="similis">similis</tp:taxon-name-part></tp:taxon-name></italic> by the number of setae in the tibiotarsal distal whorl (11 in the new species vs 9 in <italic><tp:taxon-name><tp:taxon-name-part taxon-name-part-type="genus" reg="Hymenaphorura">H.</tp:taxon-name-part> <tp:taxon-name-part taxon-name-part-type="species" reg="improvisa">improvisa</tp:taxon-name-part></tp:taxon-name></italic> and <italic><tp:taxon-name><tp:taxon-name-part taxon-name-part-type="genus" reg="Hymenaphorura"/><tp:taxon-name-part taxon-name-part-type="species" reg="similis">similis</tp:taxon-name-part></tp:taxon-name></italic>). The new species differs of <italic><tp:taxon-name><tp:taxon-name-part taxon-name-part-type="genus" reg="Hymenaphorura">H.</tp:taxon-name-part> <tp:taxon-name-part taxon-name-part-type="species" reg="nova">nova</tp:taxon-name-part></tp:taxon-name></italic> by the labial type (A vs 0 in <italic><tp:taxon-name><tp:taxon-name-part taxon-name-part-type="genus" reg="Hymenaphorura"/><tp:taxon-name-part taxon-name-part-type="species" reg="nova">nova</tp:taxon-name-part></tp:taxon-name></italic>) as well as by the number of vesicles in <abbrev xmlns:xlink="http://www.w3.org/1999/xlink" xlink:title="postantennal organ" id="ABBRID0ETEBG" xlink:type="simple">PAO</abbrev> (13‒15 vs 9‒11). Setae p<sub>2</sub> and p<sub>3</sub> are subequal in the new species and p<sub>3</sub> is longer than p<sub>2</sub> in <italic><tp:taxon-name><tp:taxon-name-part taxon-name-part-type="genus" reg="Hymenaphorura">H.</tp:taxon-name-part> <tp:taxon-name-part taxon-name-part-type="species" reg="alticola">alticola</tp:taxon-name-part></tp:taxon-name></italic> and <italic><tp:taxon-name><tp:taxon-name-part taxon-name-part-type="genus" reg="Hymenaphorura">H.</tp:taxon-name-part> <tp:taxon-name-part taxon-name-part-type="species" reg="nicolae">nicolae</tp:taxon-name-part></tp:taxon-name></italic>. <italic><tp:taxon-name><tp:taxon-name-part taxon-name-part-type="genus" reg="Hymenaphorura">Hymenaphorura</tp:taxon-name-part> <tp:taxon-name-part taxon-name-part-type="species" reg="urbana">urbana</tp:taxon-name-part></tp:taxon-name></italic> sp. nov. differs of <italic><tp:taxon-name><tp:taxon-name-part taxon-name-part-type="genus" reg="Hymenaphorura"/><tp:taxon-name-part taxon-name-part-type="species" reg="arantiana">arantiana</tp:taxon-name-part></tp:taxon-name></italic> by length of empodial appendage, which length is equal with the inner edge of claw III and size (1.39‒1.92 mm for <italic><tp:taxon-name><tp:taxon-name-part taxon-name-part-type="genus" reg="Hymenaphorura"/><tp:taxon-name-part taxon-name-part-type="species" reg="urbana">urbana</tp:taxon-name-part></tp:taxon-name></italic> vs 0.77‒1.0 mm for <italic><tp:taxon-name><tp:taxon-name-part taxon-name-part-type="genus" reg="Hymenaphorura"/><tp:taxon-name-part taxon-name-part-type="species" reg="arantiana">arantiana</tp:taxon-name-part></tp:taxon-name></italic>). The new species is most similar to <italic><tp:taxon-name><tp:taxon-name-part taxon-name-part-type="genus" reg="Hymenaphorura"/><tp:taxon-name-part taxon-name-part-type="species" reg="polonica">polonica</tp:taxon-name-part></tp:taxon-name></italic>, but <italic><tp:taxon-name><tp:taxon-name-part taxon-name-part-type="genus" reg="Hymenaphorura">H.</tp:taxon-name-part> <tp:taxon-name-part taxon-name-part-type="species" reg="polonica">polonica</tp:taxon-name-part></tp:taxon-name></italic> has only 10 vesicles in <abbrev xmlns:xlink="http://www.w3.org/1999/xlink" xlink:title="postantennal organ" id="ABBRID0ETHBG" xlink:type="simple">PAO</abbrev> and <italic><tp:taxon-name><tp:taxon-name-part taxon-name-part-type="genus" reg="Hymenaphorura"/><tp:taxon-name-part taxon-name-part-type="species" reg="urbana">urbana</tp:taxon-name-part></tp:taxon-name></italic> has 13‒15, and the granulation of <abbrev xmlns:xlink="http://www.w3.org/1999/xlink" xlink:title="abdominal segments" id="ABBRID0EBIBG" xlink:type="simple">Abd</abbrev>. tergum V is very coarse and presents cauliflower-like areas in <italic><tp:taxon-name><tp:taxon-name-part taxon-name-part-type="genus" reg="Hymenaphorura">H.</tp:taxon-name-part> <tp:taxon-name-part taxon-name-part-type="species" reg="polonica">polonica</tp:taxon-name-part></tp:taxon-name></italic>.</p></tp:treatment-sec><tp:treatment-sec><!--Section generated to contain objects referenced in tp:taxon-treatment.--><fig id="F2" position="float" orientation="portrait"><object-id xmlns:xlink="http://www.w3.org/1999/xlink" content-type="doi" xlink:type="simple">10.3897/zookeys.960.50880.figure2</object-id><object-id xmlns:xlink="http://www.w3.org/1999/xlink" content-type="arpha" xlink:type="simple">9FB0CF1D-3B32-51A1-BF9F-808B7DEA0470</object-id><label>Figure 2.</label><caption><p><italic><tp:taxon-name><tp:taxon-name-part taxon-name-part-type="genus" reg="Hymenaphorura">Hymenaphorura</tp:taxon-name-part> <tp:taxon-name-part taxon-name-part-type="species" reg="kalindera">kalindera</tp:taxon-name-part></tp:taxon-name></italic> sp. nov.: dorsal chaetotaxy. <bold>A</bold> head <bold>B</bold> thoracic tergum I <bold>C</bold> thoracic tergum II <bold>D</bold> abdominal tergum II <bold>E</bold> abdominal tergum III <bold>F</bold> abdominal tergum IV <bold>G</bold> abdominal tergum V <bold>H</bold> abdominal tergum VI.</p></caption><graphic xmlns:xlink="http://www.w3.org/1999/xlink" xlink:href="zookeys-960-017-g002.jpg" position="float" orientation="portrait" xlink:type="simple" id="oo_442517.jpg"><uri content-type="original_file" xlink:type="simple">https://binary.pensoft.net/fig/442517</uri></graphic></fig></tp:treatment-sec><ref-list><ref id="B15"><mixed-citation xmlns:xlink="http://www.w3.org/1999/xlink" xlink:type="simple"><person-group><name name-style="western"><surname>Fiera</surname><given-names>C</given-names></name></person-group> (<year>2009</year>) <article-title>Biodiversity of <tp:taxon-name><tp:taxon-name-part taxon-name-part-type="order">Collembola</tp:taxon-name-part></tp:taxon-name> in urban soils and the use of them as bioindicators of pollution.</article-title><source>Pesquisa Agropecuaria Brasileira</source><volume>44</volume>(<issue>8</issue>): <fpage>868</fpage>–<lpage>873</lpage>. <ext-link xlink:type="simple" ext-link-type="doi" xlink:href="10.1590/S0100-204X2009000800010">https://doi.org/10.1590/S0100-204X2009000800010</ext-link></mixed-citation></ref><ref id="B1"><mixed-citation xmlns:xlink="http://www.w3.org/1999/xlink" xlink:type="simple"><person-group><name name-style="western"><surname>Arbea</surname><given-names>JI</given-names></name><name name-style="western"><surname>Jordana</surname><given-names>R</given-names></name></person-group> (<year>1994</year>) <article-title>Cuatro nuevas especies de la familia <tp:taxon-name><tp:taxon-name-part taxon-name-part-type="family">Onychiuridae</tp:taxon-name-part></tp:taxon-name> de la Peninsula Iberica (<tp:taxon-name><tp:taxon-name-part taxon-name-part-type="order">Collembola</tp:taxon-name-part></tp:taxon-name>, <tp:taxon-name><tp:taxon-name-part taxon-name-part-type="suborder">Poduromorpha</tp:taxon-name-part></tp:taxon-name>).</article-title><source>Publicaciones de Biologia de la Universidad de Navarra, Serie Zoologica</source><volume>24</volume>: <fpage>39</fpage>–<lpage>59</lpage>.</mixed-citation></ref><ref id="B16"><mixed-citation xmlns:xlink="http://www.w3.org/1999/xlink" xlink:type="simple"><person-group><name name-style="western"><surname>Fjellberg</surname><given-names>A</given-names></name></person-group> (<year>1999</year>) <article-title>The labial palp in <tp:taxon-name><tp:taxon-name-part taxon-name-part-type="order">Collembola</tp:taxon-name-part></tp:taxon-name>.</article-title><source>Zoologischer Anzeiger</source><volume>237</volume>: <fpage>309</fpage>–<lpage>330</lpage>.</mixed-citation></ref></ref-list></tp:taxon-treatment>
