# Supplementary material for: Two new species of Hymenaphorura Bagnall, 1948 (Collembola, Onychiuridae) from Romania and an updated key to the genus
Source: Zookeys. 2020 Aug 17;960:17–38. doi: 10.3897/zookeys.960.50880 (PMC7445189; doi:10.3897/zookeys.960.50880)
Supplement: XML Treatment for Hymenaphorura subsimilis [file zookeys.960.50880-treatment3.xml]

<!DOCTYPE tp:taxon-treatment
  PUBLIC "-//TaxonX//DTD Taxonomic Treatment Publishing DTD v0 20100105//EN" "tax-treatment-NSO.dtd">
<tp:taxon-treatment xmlns:tp="http://www.plazi.org/taxpub"><tp:treatment-meta><kwd-group><label>Taxon classification</label><kwd><named-content xmlns:xlink="http://www.w3.org/1999/xlink" content-type="kingdom">Animalia</named-content></kwd><kwd><named-content xmlns:xlink="http://www.w3.org/1999/xlink" content-type="order">Poduromorpha</named-content></kwd><kwd><named-content xmlns:xlink="http://www.w3.org/1999/xlink" content-type="family">Onychiuridae</named-content></kwd></kwd-group><mixed-citation publication-type="journal"><person-group><name><surname>Weiner</surname><given-names>Wanda Maria</given-names></name><name><surname>Fiera</surname><given-names>Cristina</given-names></name></person-group><article-title>Two new species of <italic><tp:taxon-name><tp:taxon-name-part taxon-name-part-type="genus" reg="Hymenaphorura">Hymenaphorura</tp:taxon-name-part></tp:taxon-name></italic> Bagnall, 1948 (<tp:taxon-name><tp:taxon-name-part taxon-name-part-type="order">Collembola</tp:taxon-name-part></tp:taxon-name>, <tp:taxon-name><tp:taxon-name-part taxon-name-part-type="family">Onychiuridae</tp:taxon-name-part></tp:taxon-name>) from Romania and an updated key to the genus</article-title><source>Zookeys</source><day>17</day><month>8</month><year>2020</year><volume>960</volume><fpage>17</fpage><lpage>38</lpage><pub-id pub-id-type="doi">10.3897/zookeys.960.50880</pub-id></mixed-citation></tp:treatment-meta><tp:nomenclature><tp:taxon-name><object-id xmlns:xlink="http://www.w3.org/1999/xlink" content-type="arpha" xlink:type="simple">D5A09FD5-718A-5B9C-BCB1-B9B5A0930737</object-id>
            <tp:taxon-name-part taxon-name-part-type="genus" reg="Hymenaphorura">Hymenaphorura</tp:taxon-name-part>
            <tp:taxon-name-part taxon-name-part-type="species" reg="subsimilis">subsimilis</tp:taxon-name-part>
          </tp:taxon-name><tp:taxon-authority>Bagnall, 1948</tp:taxon-authority><xref ref-type="fig" rid="F5">Figures 5A–E</xref><xref ref-type="fig" rid="F6">, 6A–C</xref><xref ref-type="table" rid="T1">, Table 1</xref></tp:nomenclature><tp:treatment-sec sec-type="material" id="SECID0EAKBG"><title>Material examined.</title><p>Type specimen (<named-content xmlns:xlink="http://www.w3.org/1999/xlink" content-type="dwc:institutional_code" xlink:type="simple">NHMUK</named-content> 012816837): Romania, Prahova, Sinaia, July 1934, coll. M. Manolache, among dead needles of <italic><tp:taxon-name><tp:taxon-name-part taxon-name-part-type="genus" reg="Larix">Larix</tp:taxon-name-part></tp:taxon-name></italic>.</p></tp:treatment-sec><tp:treatment-sec sec-type="description" id="SECID0ESKBG"><title>Complementary description.</title><p><bold><italic>Antennae and head.</italic></bold><abbrev xmlns:xlink="http://www.w3.org/1999/xlink" xlink:title="Ant. III sensory organ" id="ABBRID0E4KBG" xlink:type="simple">AIIIO</abbrev> consisting of four guard setae, five papillae, two smooth sensory rods, two granulated sense clubs: ribbed and bent (Fig. <xref ref-type="fig" rid="F4">4A</xref>). <abbrev xmlns:xlink="http://www.w3.org/1999/xlink" xlink:title="postantennal organ" id="ABBRID0EFLBG" xlink:type="simple">PAO</abbrev> with 12–13 simple vesicles (Fig. <xref ref-type="fig" rid="F5">5C</xref>, <xref ref-type="fig" rid="F6">6A</xref>). Labial type A (sensu <xref ref-type="bibr" rid="B16">Fjellberg 1999</xref>) with four papillae, papilla E absent.</p><fig id="F5" position="float" orientation="portrait"><object-id xmlns:xlink="http://www.w3.org/1999/xlink" content-type="doi" xlink:type="simple">10.3897/zookeys.960.50880.figure5</object-id><object-id xmlns:xlink="http://www.w3.org/1999/xlink" content-type="arpha" xlink:type="simple">A1F54383-0292-52B0-815E-25C03DA9383F</object-id><label>Figure 5.</label><caption><p><italic><tp:taxon-name><tp:taxon-name-part taxon-name-part-type="genus" reg="Hymenaphorura">Hymenaphorura</tp:taxon-name-part> <tp:taxon-name-part taxon-name-part-type="species" reg="subsimilis">subsimilis</tp:taxon-name-part></tp:taxon-name></italic> Bagnall, 1948. <bold>A</bold> ant III sensory organ <bold>B</bold> habitus and dorsal chaetotaxy <bold>C</bold> postantennal sensory organ and anterior cephalic pseudocellus <bold>D</bold> abdominal terga V and VI <bold>E</bold> abdominal sternum VI: anal valves. Scale bars: 0.01 mm (<bold>A, C</bold>); 0.1 mm (<bold>B</bold>); 0.05 mm (<bold>D, E</bold>).</p></caption><graphic xmlns:xlink="http://www.w3.org/1999/xlink" xlink:href="zookeys-960-017-g005.jpg" position="float" orientation="portrait" xlink:type="simple" id="oo_442520.jpg"><uri content-type="original_file" xlink:type="simple">https://binary.pensoft.net/fig/442520</uri></graphic></fig><p><bold><italic>Dorsal chaetotaxy.</italic></bold> Dorsal chaetotaxy as in Fig. <xref ref-type="fig" rid="F4">4B</xref> always with some asymmetry. Seta d<sub>0</sub> on the head absent. Body with macro- and meso-microsetae and sensory setae s (slightly distinguished) on head, abdominal terga I, IV and V, their formula per half tergum: 2/000/10012.</p><p>Thoracic terga II and III with strong lateral microsensilla (<abbrev xmlns:xlink="http://www.w3.org/1999/xlink" xlink:title="microsensillum" id="ABBRID0EMNBG" xlink:type="simple">ms</abbrev>). Thoracic tergum I with 4+4 setae. Thoracic terga II and III (Figs <xref ref-type="fig" rid="F5">5D</xref>, <xref ref-type="fig" rid="F6">6B</xref>) and abdominal terga I–IV with 1+1 microsetae (a1) along midline. Setae p2 and p3 on abdominal terga I‒III subequal. Abdominal tergum V (Figs <xref ref-type="fig" rid="F5">5D</xref>, <xref ref-type="fig" rid="F6">6C</xref>) with four long macrosetae (a4, m4, p2 and p5).</p><fig id="F6" position="float" orientation="portrait"><object-id xmlns:xlink="http://www.w3.org/1999/xlink" content-type="doi" xlink:type="simple">10.3897/zookeys.960.50880.figure6</object-id><object-id xmlns:xlink="http://www.w3.org/1999/xlink" content-type="arpha" xlink:type="simple">5A0BE8DF-725A-5485-B087-781F15D26D15</object-id><label>Figure 6.</label><caption><p><italic><tp:taxon-name><tp:taxon-name-part taxon-name-part-type="genus" reg="Hymenaphorura">Hymenaphorura</tp:taxon-name-part> <tp:taxon-name-part taxon-name-part-type="species" reg="subsimilis">subsimilis</tp:taxon-name-part></tp:taxon-name></italic> Bagnall, 1948. <bold>A</bold> postantennal sensory organ and anterior cephalic pseudocellus <bold>B</bold> thoracic tergum II <bold>C</bold> abdominal tergum V.</p></caption><graphic xmlns:xlink="http://www.w3.org/1999/xlink" xlink:href="zookeys-960-017-g006.jpg" position="float" orientation="portrait" xlink:type="simple" id="oo_442521.jpg"><uri content-type="original_file" xlink:type="simple">https://binary.pensoft.net/fig/442521</uri></graphic></fig><p><bold><italic>Chaetotaxy of anal valves.</italic></bold> Each of even anal valves with 3 setae in row a (a1-a0-a1) and five setae in b-row (b2-b1-b0-b1-b2); upper valve with one seta in a-row (a0), four setae in b-row (b2-b1-b0-b1-b2) and with three setae in row c (c2-c0-c2), c0 is distinctly longer than c2 (Fig. <xref ref-type="fig" rid="F5">5E</xref>).</p><p>Legs. Distal whorl of tibiotarsi with 11 setae. Empodial appendage with small, narrow basal lamella, length of empodium is about 2/3 of inner edge of claw.</p></tp:treatment-sec><tp:treatment-sec sec-type="remarks" id="SECID0EKPBG"><title>Remarks.</title><p>In the <tp:taxon-name><tp:taxon-name-part taxon-name-part-type="order">Collembola</tp:taxon-name-part></tp:taxon-name> collection in the Natural History Museum, London, only a single type microscope slide exists of <italic><tp:taxon-name><tp:taxon-name-part taxon-name-part-type="genus" reg="Hymenaphorura">Hymenaphorura</tp:taxon-name-part> <tp:taxon-name-part taxon-name-part-type="species" reg="subsimilis">subsimilis</tp:taxon-name-part></tp:taxon-name></italic>, which was described by <xref ref-type="bibr" rid="B4">Bagnall (1948)</xref>. This slide is in a poor condition, with some characters not well visible or completely invisible. <xref ref-type="bibr" rid="B30">Salmon (1959)</xref> redescribed the type specimen, but without details of the chaetotaxy. We had an opportunity to study this type specimen, and we found that the description of <italic><tp:taxon-name><tp:taxon-name-part taxon-name-part-type="genus" reg="Hymenaphorura">H.</tp:taxon-name-part> <tp:taxon-name-part taxon-name-part-type="species" reg="subsimilis">subsimilis</tp:taxon-name-part></tp:taxon-name></italic> was probably based on a juvenile or anomalous specimen, because there is only seta a1 in the medial part of terga (Figs <xref ref-type="fig" rid="F6">6A</xref>, <xref ref-type="fig" rid="F5">5D</xref>) without m<sub>1</sub> or p<sub>1</sub> and also with only 4+4 setae on <abbrev xmlns:xlink="http://www.w3.org/1999/xlink" xlink:title="thoracic segments" id="ABBRID0E6QBG" xlink:type="simple">Th</abbrev>. I.</p></tp:treatment-sec><tp:treatment-sec><!--Section generated to contain objects referenced in tp:taxon-treatment.--><table-wrap id="T1" position="float" orientation="portrait"><label>Table 1.</label><caption><p>Comparison of <italic><tp:taxon-name><tp:taxon-name-part taxon-name-part-type="genus" reg="Hymenaphorura">Hymenaphorura</tp:taxon-name-part></tp:taxon-name></italic> species with 4 macrochaetae on abdominal segment V.</p></caption><table id="TID0EWHAI" rules="all"><tbody><tr><td rowspan="1" colspan="1">
                    <bold>Species</bold>
                  </td><td rowspan="1" colspan="1">
                    <bold><abbrev xmlns:xlink="http://www.w3.org/1999/xlink" xlink:title="postantennal organ" id="ABBRID0EKJAE" xlink:type="simple">PAO</abbrev> vesicles</bold>
                  </td><td rowspan="1" colspan="1">
                    <bold>Setae in tibiotarsal distal whorl</bold>
                  </td><td rowspan="1" colspan="1">
                    <bold>Setae on border of <abbrev xmlns:xlink="http://www.w3.org/1999/xlink" xlink:title="postantennal organ" id="ABBRID0E2JAE" xlink:type="simple">PAO</abbrev> groove</bold>
                  </td><td rowspan="1" colspan="1">
                    <bold>Labial type</bold>
                  </td><td rowspan="1" colspan="1">
                    <bold>Dorsal <abbrev xmlns:xlink="http://www.w3.org/1999/xlink" xlink:title="pseudocellus" id="ABBRID0EMKAE" xlink:type="simple">pso</abbrev> formula</bold>
                  </td><td rowspan="1" colspan="1">
                    <bold>Claw: inner denticle and lateral teeth</bold>
                  </td><td rowspan="1" colspan="1">
                    <bold><abbrev xmlns:xlink="http://www.w3.org/1999/xlink" xlink:title="abdominal segments" id="ABBRID0E3KAE" xlink:type="simple">Abd</abbrev>. I‒III: p2/p3</bold>
                  </td><td rowspan="1" colspan="1">
                    <bold>Number of setae p in granulated area of <abbrev xmlns:xlink="http://www.w3.org/1999/xlink" xlink:title="abdominal segments" id="ABBRID0EHLAE" xlink:type="simple">Abd</abbrev>. I–III</bold>
                  </td><td rowspan="1" colspan="1">
                    <bold>Body size (mm)</bold>
                  </td><td rowspan="1" colspan="1">
                    <bold>Number of s-setae on abd. tergum V</bold>
                  </td></tr><tr><td rowspan="1" colspan="1">
                    <bold><italic><tp:taxon-name><tp:taxon-name-part taxon-name-part-type="genus" reg="Hymenaphorura">H.</tp:taxon-name-part> <tp:taxon-name-part taxon-name-part-type="species" reg="kalindera">kalindera</tp:taxon-name-part></tp:taxon-name></italic> sp. nov.</bold>
                  </td><td rowspan="1" colspan="1">10‒12</td><td rowspan="1" colspan="1">11</td><td rowspan="1" colspan="1">1</td><td rowspan="1" colspan="1">A</td><td rowspan="1" colspan="1">10/011/11112</td><td rowspan="1" colspan="1">absent</td><td rowspan="1" colspan="1">p2 and p3 subequal</td><td rowspan="1" colspan="1">4</td><td rowspan="1" colspan="1">0.81‒0.87</td><td rowspan="1" colspan="1">2+2</td></tr><tr><td rowspan="1" colspan="1">
                    <bold><italic><tp:taxon-name><tp:taxon-name-part taxon-name-part-type="genus" reg="Hymenaphorura">H.</tp:taxon-name-part> <tp:taxon-name-part taxon-name-part-type="species" reg="anatolii">anatolii</tp:taxon-name-part></tp:taxon-name></italic> Pomorski, 2001</bold>
                  </td><td rowspan="1" colspan="1">14–16</td><td rowspan="1" colspan="1">11</td><td rowspan="1" colspan="1">1</td><td rowspan="1" colspan="1">A**</td><td rowspan="1" colspan="1">10/011/11112</td><td rowspan="1" colspan="1">absent</td><td rowspan="1" colspan="1">subequal or p2 sometimes longer than p3</td><td rowspan="1" colspan="1">2</td><td rowspan="1" colspan="1">females 1.65–1.8 males 1.2–1.55</td><td rowspan="1" colspan="1">1+1</td></tr><tr><td rowspan="1" colspan="1">
                    <bold><italic><tp:taxon-name><tp:taxon-name-part taxon-name-part-type="genus" reg="Hymenaphorura">H.</tp:taxon-name-part> <tp:taxon-name-part taxon-name-part-type="species" reg="gamae">gamae</tp:taxon-name-part></tp:taxon-name></italic> Arbea &amp; Jordana, 1994</bold>
                  </td><td rowspan="1" colspan="1">11‒12</td><td rowspan="1" colspan="1">11</td><td rowspan="1" colspan="1">1</td><td rowspan="1" colspan="1">?</td><td rowspan="1" colspan="1">10/011/11112</td><td rowspan="1" colspan="1">lateral teeth present</td><td rowspan="1" colspan="1">p2 shorter than p3</td><td rowspan="1" colspan="1">0</td><td rowspan="1" colspan="1">1.6–11.9</td><td rowspan="1" colspan="1">?</td></tr><tr><td rowspan="1" colspan="1">
                    <bold><italic><tp:taxon-name><tp:taxon-name-part taxon-name-part-type="genus" reg="Hymenaphorura">H.</tp:taxon-name-part> <tp:taxon-name-part taxon-name-part-type="species" reg="ioni">ioni</tp:taxon-name-part></tp:taxon-name></italic> Buşmachiu, Popa, Weiner, 2014</bold>
                  </td><td rowspan="1" colspan="1">15 (13‒14)</td><td rowspan="1" colspan="1">11</td><td rowspan="1" colspan="1">1</td><td rowspan="1" colspan="1">0</td><td rowspan="1" colspan="1">10/011/11112</td><td rowspan="1" colspan="1">lateral teeth present</td><td rowspan="1" colspan="1">subequal</td><td rowspan="1" colspan="1">2</td><td rowspan="1" colspan="1">1.51–1.65</td><td rowspan="1" colspan="1">1+1</td></tr><tr><td rowspan="1" colspan="1">
                    <bold><italic><tp:taxon-name><tp:taxon-name-part taxon-name-part-type="genus" reg="Hymenaphorura">H.</tp:taxon-name-part> <tp:taxon-name-part taxon-name-part-type="species" reg="maoerensis">maoerensis</tp:taxon-name-part></tp:taxon-name></italic> Sun, 2014</bold>
                  </td><td rowspan="1" colspan="1">8‒11</td><td rowspan="1" colspan="1">11</td><td rowspan="1" colspan="1">2</td><td rowspan="1" colspan="1">A</td><td rowspan="1" colspan="1">10/011/11112</td><td rowspan="1" colspan="1">absent</td><td rowspan="1" colspan="1">subequal</td><td rowspan="1" colspan="1">2</td><td rowspan="1" colspan="1">females 1.50‒1.75 males 1.40‒1.65</td><td rowspan="1" colspan="1">?</td></tr><tr><td rowspan="1" colspan="1">
                    <bold><italic><tp:taxon-name><tp:taxon-name-part taxon-name-part-type="genus" reg="Hymenaphorura">H.</tp:taxon-name-part> <tp:taxon-name-part taxon-name-part-type="species" reg="palaearctica">palaearctica</tp:taxon-name-part></tp:taxon-name></italic> Pomorski, 2001</bold>
                  </td><td rowspan="1" colspan="1">11‒14</td><td rowspan="1" colspan="1">11</td><td rowspan="1" colspan="1">1</td><td rowspan="1" colspan="1">A**</td><td rowspan="1" colspan="1">10/011/11112</td><td rowspan="1" colspan="1">lateral teeth present</td><td rowspan="1" colspan="1">subequal or p2 slightly longer</td><td rowspan="1" colspan="1">2</td><td rowspan="1" colspan="1">females 1.65‒2 males 1.5‒1.7</td><td rowspan="1" colspan="1">1+1?</td></tr><tr><td rowspan="1" colspan="1">
                    <bold><italic><tp:taxon-name><tp:taxon-name-part taxon-name-part-type="genus" reg="Hymenaphorura">H.</tp:taxon-name-part> <tp:taxon-name-part taxon-name-part-type="species" reg="rafalskii">rafalskii</tp:taxon-name-part></tp:taxon-name></italic> Weiner &amp; Szeptycki, 1997</bold>
                  </td><td rowspan="1" colspan="1">9‒12</td><td rowspan="1" colspan="1">11</td><td rowspan="1" colspan="1">2</td><td rowspan="1" colspan="1">?</td><td rowspan="1" colspan="1">20/011/11113</td><td rowspan="1" colspan="1">denticle present, lateral teeth absent</td><td rowspan="1" colspan="1">subequal</td><td rowspan="1" colspan="1">2</td><td rowspan="1" colspan="1">1.08‒1.31</td><td rowspan="1" colspan="1">2+2</td></tr><tr><td rowspan="1" colspan="1">
                    <bold><italic><tp:taxon-name><tp:taxon-name-part taxon-name-part-type="genus" reg="Hymenaphorura">H.</tp:taxon-name-part> <tp:taxon-name-part taxon-name-part-type="species" reg="subsimilis">subsimilis</tp:taxon-name-part></tp:taxon-name></italic> (Bagnall, 1948)</bold>
                  </td><td rowspan="1" colspan="1">12‒13</td><td rowspan="1" colspan="1">11</td><td rowspan="1" colspan="1">1</td><td rowspan="1" colspan="1">A</td><td rowspan="1" colspan="1">10/011/11112</td><td rowspan="1" colspan="1">absent</td><td rowspan="1" colspan="1">subequal</td><td rowspan="1" colspan="1">3–4, 2, 2</td><td rowspan="1" colspan="1">1.25</td><td rowspan="1" colspan="1">1+1</td></tr><tr><td rowspan="1" colspan="1"><bold><italic><tp:taxon-name><tp:taxon-name-part taxon-name-part-type="genus" reg="Hymenaphorura">H.</tp:taxon-name-part> <tp:taxon-name-part taxon-name-part-type="species" reg="wusuliensis">wusuliensis</tp:taxon-name-part></tp:taxon-name></italic> Sun &amp; Wu, 2011</bold>*</td><td rowspan="1" colspan="1">11‒13</td><td rowspan="1" colspan="1">9</td><td rowspan="1" colspan="1">2</td><td rowspan="1" colspan="1">A</td><td rowspan="1" colspan="1">20/111/11113</td><td rowspan="1" colspan="1">absent</td><td rowspan="1" colspan="1">subequal</td><td rowspan="1" colspan="1">?</td><td rowspan="1" colspan="1">females 0.87–1.05 male 0.78</td><td rowspan="1" colspan="1">2+2</td></tr></tbody></table><table-wrap-foot><fn><p>*<xref ref-type="bibr" rid="B37">Sun and Wu 2011</xref>: figs 1, 7; Sun pers. comm. **Babenko pers. comm.</p></fn></table-wrap-foot></table-wrap><fig id="F4" position="float" orientation="portrait"><object-id xmlns:xlink="http://www.w3.org/1999/xlink" content-type="doi" xlink:type="simple">10.3897/zookeys.960.50880.figure4</object-id><object-id xmlns:xlink="http://www.w3.org/1999/xlink" content-type="arpha" xlink:type="simple">B0161DB8-10A7-5EAD-9CB4-FA206438F0EE</object-id><label>Figure 4.</label><caption><p><italic><tp:taxon-name><tp:taxon-name-part taxon-name-part-type="genus" reg="Hymenaphorura">Hymenaphorura</tp:taxon-name-part> <tp:taxon-name-part taxon-name-part-type="species" reg="urbana">urbana</tp:taxon-name-part></tp:taxon-name></italic> sp. nov.: dorsal chaetotaxy. <bold>A</bold> head <bold>B</bold> thoracic tergum II <bold>C</bold> abdominal tergum II <bold>D</bold> abdominal tergum IV <bold>E</bold> abdominal tergum V <bold>F</bold> abdominal tergum VI.</p></caption><graphic xmlns:xlink="http://www.w3.org/1999/xlink" xlink:href="zookeys-960-017-g004.jpg" position="float" orientation="portrait" xlink:type="simple" id="oo_442519.jpg"><uri content-type="original_file" xlink:type="simple">https://binary.pensoft.net/fig/442519</uri></graphic></fig></tp:treatment-sec><ref-list><ref id="B37"><mixed-citation xmlns:xlink="http://www.w3.org/1999/xlink" xlink:type="simple"><person-group><name name-style="western"><surname>Sun</surname><given-names>X</given-names></name><name name-style="western"><surname>Wu</surname><given-names>DH</given-names></name></person-group> (<year>2011</year>) <article-title>Two new species of the tribe <tp:taxon-name>Hymenaphorurini</tp:taxon-name> Pomorski, 1996 (<tp:taxon-name><tp:taxon-name-part taxon-name-part-type="order">Collembola</tp:taxon-name-part></tp:taxon-name>: <tp:taxon-name><tp:taxon-name-part taxon-name-part-type="family">Onychiuridae</tp:taxon-name-part></tp:taxon-name>) from northeast China.</article-title><source>Entomological News</source><volume>122</volume>(<issue>5</issue>): <fpage>441</fpage>–<lpage>450</lpage>. <ext-link xlink:type="simple" ext-link-type="doi" xlink:href="10.3157/021.122.0506">https://doi.org/10.3157/021.122.0506</ext-link></mixed-citation></ref><ref id="B16"><mixed-citation xmlns:xlink="http://www.w3.org/1999/xlink" xlink:type="simple"><person-group><name name-style="western"><surname>Fjellberg</surname><given-names>A</given-names></name></person-group> (<year>1999</year>) <article-title>The labial palp in <tp:taxon-name><tp:taxon-name-part taxon-name-part-type="order">Collembola</tp:taxon-name-part></tp:taxon-name>.</article-title><source>Zoologischer Anzeiger</source><volume>237</volume>: <fpage>309</fpage>–<lpage>330</lpage>.</mixed-citation></ref><ref id="B4"><mixed-citation xmlns:xlink="http://www.w3.org/1999/xlink" xlink:type="simple"><person-group><name name-style="western"><surname>Bagnall</surname><given-names>RS</given-names></name></person-group> (<year>1948</year>) Contribution toward a knowledge of the <tp:taxon-name><tp:taxon-name-part taxon-name-part-type="family">Onychiuridae</tp:taxon-name-part></tp:taxon-name> (<tp:taxon-name><tp:taxon-name-part taxon-name-part-type="order">Collembola</tp:taxon-name-part></tp:taxon-name>, <tp:taxon-name>Onychiuroidae</tp:taxon-name>). I–IV. Annals and Magazine of Natural History (Series 11) 14: 631–642. <ext-link xlink:type="simple" ext-link-type="doi" xlink:href="10.1080/00222934708654672">https://doi.org/10.1080/00222934708654672</ext-link></mixed-citation></ref><ref id="B30"><mixed-citation xmlns:xlink="http://www.w3.org/1999/xlink" xlink:type="simple"><person-group><name name-style="western"><surname>Salmon</surname><given-names>JT</given-names></name></person-group> (<year>1959</year>) <article-title>Concerning the <tp:taxon-name><tp:taxon-name-part taxon-name-part-type="order">Collembola</tp:taxon-name-part></tp:taxon-name><tp:taxon-name><tp:taxon-name-part taxon-name-part-type="family">Onychiuridae</tp:taxon-name-part></tp:taxon-name>.</article-title><source>The Transactions of the Royal Entomological Society of London</source><volume>111</volume>: <fpage>119</fpage>–<lpage>156</lpage>. <ext-link xlink:type="simple" ext-link-type="doi" xlink:href="10.1111/j.1365-2311.1959.tb02279.x">https://doi.org/10.1111/j.1365-2311.1959.tb02279.x</ext-link></mixed-citation></ref></ref-list></tp:taxon-treatment>
